# Supplementary material for: Transcriptome Analysis Reveals Co-Expression Regulation of Sugar Transport and Signaling Networks in Initiating Stolon-to-Tuber Transition in Potato
Source: Int J Mol Sci. 2025 May 30;26(11):5278. doi: 10.3390/ijms26115278 (PMC12154728; doi:10.3390/ijms26115278)
Supplement: Supplementary file 1 [file ijms-26-05278-s001.zip]

Archive with 5 entries (5 files):
- Figure S1-0312.jpg
- Figure S1-S3.pdf
- Figures S2.jpg
- Figures S3.jpg
- Supplementary Material Tables.xlsx
