# Supplementary material for: Transcriptome Analysis Reveals Co-Expression Regulation of Sugar Transport and Signaling Networks in Initiating Stolon-to-Tuber Transition in Potato
Source: Int J Mol Sci. 2025 May 30;26(11):5278. doi: 10.3390/ijms26115278 (PMC12154728; doi:10.3390/ijms26115278)
Supplement: Supplementary file 1 [file ijms-26-05278-s001.zip › Supplementary Material Tables.xlsx]

## Sheet: Table S1
Table S1. The sequencing data (clean base) of all 45 samples
sample	Raw Base(bp)	Clean Base(bp)	Q30(%)	GC content(%)	total_reads	total_map	unique_map	proper_map ratio
SH2_L1	6.09G	6.04G	97.28	42.52	40276916	36616920(90.91%)	35341515(87.75%)	0.8274
SH2_L2	7.03G	6.96G	96.94	42.29	46431694	42061225(90.59%)	40603282(87.45%)	0.8243
SH2_L3	6.57G	6.51G	96.97	42.85	43430770	39730837(91.48%)	38304272(88.2%)	0.8317
SH2_S1	7.21G	7.12G	96.96	42.2	47451038	42539461(89.65%)	41404894(87.26%)	0.8228
SH2_S2	6.28G	6.23G	95.66	42.48	41553304	37514516(90.28%)	36549026(87.96%)	0.8239
SH2_S3	5.58G	5.53G	96.85	42.41	36864712	32812795(89.01%)	31918446(86.58%)	0.8103
ZS3_L1	5.71G	5.66G	97.39	42.72	37736764	34581101(91.64%)	33190691(87.95%)	0.8337
ZS3_L2	7.8G	7.68G	97.87	42.62	51211214	46991646(91.76%)	45059872(87.99%)	0.8371
ZS3_L3	6.97G	6.87G	96.89	42.71	45777882	41683032(91.05%)	39790059(86.92%)	0.8189
ZS3_S1	6.49G	6.36G	97.15	42.42	42395240	38121494(89.92%)	37039929(87.37%)	0.8233
ZS3_S2	6.31G	6.21G	96.91	42.47	41397674	37284600(90.06%)	36211425(87.47%)	0.8247
ZS3_S3	6.43G	6.37G	97.04	42.35	42433804	38342355(90.36%)	37256368(87.8%)	0.8289
ZS49_L1	5.85G	5.8G	96.36	42.7	38648736	34920937(90.35%)	33465558(86.59%)	0.8073
ZS49_L2	5.81G	5.75G	95.91	42.87	38308704	34541128(90.17%)	33149512(86.53%)	0.8083
ZS49_L3	7.14G	7.04G	96.75	43.17	46921698	42769946(91.15%)	40896602(87.16%)	0.8159
ZS49_S1	6.13G	6.05G	95.53	42.75	40312034	36301544(90.05%)	35294504(87.55%)	0.8158
ZS49_S2	6.02G	5.95G	96.74	42.98	39646680	35848750(90.42%)	34844786(87.89%)	0.8238
ZS49_S3	6.01G	5.96G	95.54	42.66	39760166	35797491(90.03%)	34826736(87.59%)	0.8156
SH2_T0_1	7.25G	7.19G	96.82	42.36	47919948	43285678(90.33%)	42002069(87.65%)	0.826
SH2_T0_2	7.63G	7.56G	97.73	41.46	50417030	45357451(89.96%)	43944308(87.16%)	0.825
SH2_T0_3	6.87G	6.81G	96.84	42.21	45418216	40911406(90.08%)	39688047(87.38%)	0.8228
SH2_T1_1	7.47G	7.41G	96.55	42.24	49375318	44427025(89.98%)	42879867(86.84%)	0.815
SH2_T1_2	6.04G	5.98G	97.53	42.36	39895416	35977741(90.18%)	34689570(86.95%)	0.8166
SH2_T1_3	7.33G	7.27G	96.75	42.21	48449108	43485471(89.75%)	41990715(86.67%)	0.8128
SH2_T2_1	6.62G	6.57G	96.93	42.86	43830444	40004807(91.27%)	38509185(87.86%)	0.8279
SH2_T2_2	7.81G	7.77G	96.58	42.36	51821936	46849261(90.4%)	44577625(86.02%)	0.8036
SH2_T2_3	6.07G	6.03G	96.51	42.52	40232090	36615305(91.01%)	34723339(86.31%)	0.8103
ZS3_T0_1	7.96G	7.87G	97.25	42.56	52477488	47874965(91.23%)	46220902(88.08%)	0.8344
ZS3_T0_2	8.18G	8.12G	97.44	41.96	54138160	49151817(90.79%)	47454272(87.65%)	0.8284
ZS3_T0_3	6.33G	6.27G	97.29	42.75	41828636	38203805(91.33%)	36876320(88.16%)	0.8345
ZS3_T1_1	8.03G	7.92G	96.97	43.45	52808070	48956641(92.71%)	47386697(89.73%)	0.8543
ZS3_T1_2	6.87G	6.78G	97.07	43.49	45231792	41930139(92.7%)	40640389(89.85%)	0.8557
ZS3_T1_3	6.81G	6.66G	96.89	43.36	44394584	40861873(92.04%)	39664680(89.35%)	0.8478
ZS3_T2_1	7.15G	7.06G	97.85	42.76	47079400	43275762(91.92%)	40789786(86.64%)	0.8212
ZS3_T2_2	6.38G	6.33G	97.71	42.19	42178230	38326922(90.87%)	36064366(85.5%)	0.8037
ZS3_T2_3	7.23G	7.15G	97.19	42.91	47646268	43812820(91.95%)	41386749(86.86%)	0.8222
ZS49_T0_1	6G	5.96G	96.49	41.73	39755264	35115500(88.33%)	34018345(85.57%)	0.7972
ZS49_T0_2	7.55G	7.5G	97.15	42.44	49972246	45155496(90.36%)	43722342(87.49%)	0.8261
ZS49_T0_3	7.08G	7.01G	96.9	41.9	46753450	41565428(88.9%)	40218669(86.02%)	0.8047
ZS49_T1_1	7.25G	7.19G	97.1	42.74	47914730	43651319(91.1%)	42339709(88.36%)	0.834
ZS49_T1_2	6.07G	6.01G	97.05	43.32	40063964	37036145(92.44%)	35912281(89.64%)	0.8526
ZS49_T1_3	6.67G	6.61G	96.96	42.6	44075256	39817139(90.34%)	38487179(87.32%)	0.8199
ZS49_T2_1	6.08G	6.04G	96.59	42.5	40279716	36471118(90.54%)	34621193(85.95%)	0.8056
ZS49_T2_2	6.97G	6.92G	96.75	42.21	46124248	41492722(89.96%)	39681038(86.03%)	0.8045
ZS49_T2_3	6.17G	6.1G	96.74	42.49	40646890	36830726(90.61%)	35338852(86.94%)	0.816

## Sheet: Table S2
Table S2. The FPKM values of all the detected genes in 45 samples
gene_id	SH2_L1	SH2_L2	SH2_L3	SH2_S1	SH2_S2	SH2_S3	ZS3_L1	ZS3_L2	ZS3_L3	ZS3_S1	ZS3_S2	ZS3_S3	ZS49_L1	ZS49_L2	ZS49_L3	ZS49_S1	ZS49_S2	ZS49_S3	SH2_T0_1	SH2_T0_2	SH2_T0_3	SH2_T1_1	SH2_T1_2	SH2_T1_3	SH2_T2_1	SH2_T2_2	SH2_T2_3	ZS3_T0_1	ZS3_T0_2	ZS3_T0_3	ZS3_T1_1	ZS3_T1_2	ZS3_T1_3	ZS3_T2_1	ZS3_T2_2	ZS3_T2_3	ZS49_T0_1	ZS49_T0_2	ZS49_T0_3	ZS49_T1_1	ZS49_T1_2	ZS49_T1_3	ZS49_T2_1	ZS49_T2_2	ZS49_T2_3	ZS49_T2_mean	ZS49_T1_mean	ZS49_T0_mean	ZS3_T2_mean
Soltu.DM.03G004480	21137.8	24476.4	29262.8	1661.58	1716.23	2450.92	33002.8	35182	38601.1	978.282	1148.02	929.972	29435.5	22094.6	29130	1326.22	1262.9	1205.21	17.6672	8.25779	11.4899	2.9841	3.57783	4.87569	1.86876	6.7743	1.45802	5.94397	8.52618	7.29905	30.7161	27.9763	37.0442	3.40132	2.70704	3.27751	10.3637	7.02115	6.58416	8.90174	11.1873	9.78087	6.0752	5.83256	5.93297	5.94691	9.95664	7.98967	3.12862
Soltu.DM.04G035280	12507	12997.4	10885.2	7129.79	7467.69	7709.11	7392.22	7084.87	5546.74	7397.13	7396.42	7883.48	10359.4	10584.3	6242.92	6134.44	5856.1	6394.89	5591.06	7172.99	5872.72	7174.14	6367.1	7521.34	3160.57	5580.4	5147.43	5460.53	5967.01	4480.64	1979.49	1806.88	1823.35	2860.21	3796.73	2814.69	5594.74	4862.76	4478.93	1889.4	1648.92	2035.94	2388.9	2550.57	1889.41	2276.29	1858.09	4978.81	3157.21
Soltu.DM.07G016220	3.74154	14.0546	12.5967	87.5834	80.2668	106.498	1.68758	5.77435	8.10893	173.622	194.857	146.622	6.65214	10.0677	4.27987	54.7252	70.6239	42.205	677.264	646.031	786.835	6283.07	5676.62	7272.28	7963.34	7123.03	10676.8	692.058	612.952	790.573	3939.4	2546.66	1533.43	24845.5	36526	26024.8	1523.98	1070.73	1699.11	5446.02	3996.39	10077.5	20113.8	20703	16611.6	19142.8	6506.64	1431.28	29132.1
Soltu.DM.11G000590	111.368	101.537	125.263	1086.33	979.853	1668.44	110.95	98.1573	80.0887	1265	1186.56	1031.16	54.7955	98.2005	127.708	624.43	651.284	595.323	1566.15	1085	1691.64	2701.93	2736.92	2736.21	8575.97	10761.1	6569.84	1583.89	1414.61	2359.26	4026.61	4535.68	4727.82	5589.64	4780.36	6344.14	1560.98	1434.52	1754.17	4507.51	4194.07	6533.43	8015.4	4345.73	4890.25	5750.46	5078.34	1583.22	5571.38
Soltu.DM.11G012500	383.626	455.651	389.206	1709.99	1517.86	2528.25	3995.6	3734.24	2984.21	9273.59	10889.6	10366.7	430.772	298.96	3051.37	8628.07	9075.25	8399.13	154.834	147.533	149.807	461.216	360.441	418.195	1893.2	3650.94	1638.42	221.876	287.833	346.021	586.162	1061.51	1651.85	2637.67	4016.56	2866.25	199.099	108.139	163.515	1138.61	579.252	1434.92	4188.94	3308.78	2761.16	3419.63	1050.93	156.918	3173.5
Soltu.DM.10G020280	12750.7	12111.9	13039.7	264.416	302.489	235.8	13494.1	13774.6	14343.4	156.777	202.971	169.518	9780.42	7384.54	9973.94	257.675	222.428	236.955	3.62994	1.78502	3.27155	1.9719	1.82291	1.5036	0.750939	1.74651	0.62906	1.65939	1.92345	1.85759	2.43332	2.77553	3.11726	1.2137	0.745915	1.28411	2.76886	2.70346	2.24773	1.3184	1.56159	1.03279	0.5859	0.430147	0.880282	0.63211	1.30426	2.57335	1.08124
novel.800	5540.64	5973.59	7443.95	372.956	407.552	592.473	10537.5	11476.1	12802.1	285.2	368.283	258.034	11306.9	8002.01	15146.2	407.094	380.092	376.353	2.49936	0.793253	1.68273	0.295574	0.49647	0.265334	0	1.0314	0.25653	0.697202	1.13343	0.677784	0.0733441	0.0894955	0.0971263	0.0454815	0.258555	0.136956	1.73226	1.61145	1.20765	0.127534	0.196833	0.143197	0.0580256	0.229386	0.0508551	0.112756	0.155855	1.51712	0.146998
Soltu.DM.10G011440	6226.7	7279.72	8402.33	524.967	479.754	725.996	10556.9	11409.4	14982.6	387.919	444.26	410.671	8251.17	5894.96	9615.22	351.456	332.192	324.657	37.7892	28.2254	38.2271	96.5554	91.6008	97.6842	120.314	117.89	75.1492	70.8104	68.1755	80.5453	189.775	196.862	283.772	157.746	192.125	155.42	46.4985	34.5507	61.5688	178.505	124.009	278.176	396.294	270.772	289.962	319.009	193.563	47.5394	168.431
Soltu.DM.07G028260	8889.89	9432.88	11602	1191.95	979.005	1673.45	6395.98	6984.67	11665.1	951.378	1027.65	856.147	8912.87	7051.79	7311.43	1215.16	1365.71	1144.47	60.7784	28.9519	48.8333	67.4237	65.1379	77.4485	1.29381	113.04	19.9459	35.0258	29.8848	41.6304	4.29657	1.74758	7.1553	4.84428	7.25193	6.80742	106.63	73.941	93.5664	14.6403	12.7536	66.6008	16.79	17.754	14.8054	16.4498	31.3316	91.3792	6.30121
Soltu.DM.09G002330	1184.81	1136.23	1327.66	1631.73	1890.04	1887.42	627.202	620.7	616.777	2523.72	2452.38	2304.99	955.388	872.472	858.505	3574.79	3616.38	3264.8	1786.78	1575.33	1700.66	1747.33	1924.14	1791.53	1574.02	1560.76	1696.74	1476.24	1230.67	1722.1	2130.65	2207.83	2123.28	2428.66	2023.46	2524.85	2606.83	3067.43	2355.97	1905.73	2531.94	2157.44	2487.31	1795.14	1817.64	2033.36	2198.37	2676.74	2325.66
Soltu.DM.01G049440	1001.07	1200.72	1402.98	2497.57	2036.82	3211.33	759.861	750.098	1133.39	3073.4	2920.64	2530.62	1017.71	1302.34	1232.95	2523.35	3112.59	2608.06	1658.35	856.626	1496.08	2091.33	2126.15	2175.41	2178.42	2123.15	1369.2	775.947	599.235	940.085	1225.42	1531.97	2413.77	1179.56	1641.24	1414.06	2183.28	1614.5	2330.62	1942.63	1183.37	2325.16	1181.5	1660.25	1602.42	1481.39	1817.05	2042.8	1411.62
novel.5390	867.91	833.407	943.138	1796.97	2226.89	1834.07	1486.57	1403.08	1150.12	1515.52	1575.46	1604.5	1298.38	1935.32	1653.24	1676.62	1792.56	1676.64	1639.95	1576.58	1660.57	2362.06	2396.41	2436.32	859.534	1701.07	1573	3034.83	2719.24	3509.94	1765.33	1290.67	1138.68	1628.72	1413.77	1686.36	1948.94	2227.24	2049.33	1215.66	1562.24	1725.17	2263.37	1658.79	1699.53	1873.9	1501.02	2075.17	1576.28
Soltu.DM.04G035270	3646.74	4155.14	4810.19	2526.39	3222.8	1028.96	1933.31	1992.26	1734.69	2979.42	2728.72	2360.51	3502.47	4306.52	2636.45	2600.12	2676.48	2386.64	1636.64	1437.33	1269.15	1804.38	1809.89	1579.8	933.024	673.762	1246.64	1446.03	1011.05	1292.46	636.358	575.996	636.281	820.614	893.358	861.2	1043.98	1161.29	958.729	458.956	451.745	507.481	545.085	565.657	473.269	528.004	472.727	1054.67	858.39
Soltu.DM.06G030180	164.582	196.854	283.657	690.032	839.47	1066.22	594.749	645.31	494.956	1123.29	1122.87	934.745	767.316	516.749	1233.92	1811.76	1882.73	1740.46	586.796	532.59	611.527	1233.47	1104.31	1157.81	4175.45	5065.33	2877.66	1021.97	909.89	1181.07	2158.3	2135.9	2243.04	3501.19	3127.37	3665.77	559.322	549.471	575.069	2574.62	2337.69	3297.7	5004.6	3271.48	3326.96	3867.68	2736.67	561.287	3431.44
Soltu.DM.04G024910	2777.09	3488.58	3890.17	2796.12	1622.22	4829.59	2076.76	1813.94	2122.36	2776.78	2299.82	2000.7	1103.32	1055.79	1504.52	1264.88	1775.43	1230.47	1186.45	680.942	1135.22	1143.29	1238.49	1002.03	699.526	3242.9	426.745	1597.27	1827.86	2066.61	385.457	393.316	754.744	565.682	1062.94	624.837	2171.67	1278.15	2128.88	731.501	397.003	1530.58	575.105	653.902	573.501	600.836	886.361	1859.57	751.153
Soltu.DM.09G002170	337.745	431.159	530.731	2557.29	1572.01	3748.25	333.042	260.668	1242.54	4514.33	3772.14	3115.42	156.614	143.841	354.119	2290.43	3405.77	2147.21	1716.33	798.948	1544.2	1845.27	2041.67	1822.96	373.469	4088.64	1055.08	1269.65	929.09	1751.2	332.748	340.028	597.643	571.046	776.285	679.977	4092.58	2605.18	3993.43	536.037	393.148	2621.01	623.981	524.933	461.687	536.867	1183.4	3563.73	675.769
Soltu.DM.02G020130	507.662	504.022	608.747	1865.06	2116.43	2469	1108.81	1097.68	1149.52	4113.58	3975.14	3839.23	1084.25	1168.46	1160.41	4271.65	4610.93	4490.85	719.272	728.595	732.135	1114.62	1123.84	1185.08	692.03	1943.08	1092.34	1282.42	1240.15	1392.78	830.5	611.631	503.421	1007.14	934.819	974.894	893.69	890.914	927.381	805.497	890.102	1193.66	2003.33	1497.65	1376.07	1625.69	963.087	903.995	972.283
Soltu.DM.05G010790	1227.21	1161.51	1425.64	890.318	962.257	1209.61	1360.36	1256.58	1571.35	866.661	840.844	774.29	1496.89	1530.59	1634.8	621.013	641.044	610.671	1166.62	904.327	1231.18	1529.51	1442.13	1507.15	3240.45	2749.45	2155.84	1409.35	1283.08	1628.09	2289.37	2676.95	3268.79	1843.46	1903.67	1902.96	755.09	782.118	879.335	2132.72	2164.42	1891.31	2266.85	1729.22	1893.26	1963.11	2062.81	805.514	1883.36
Soltu.DM.06G031500	2158.11	2690.16	3048.16	2649.22	1866.35	4208.6	2847.35	2330.33	2928.86	3885.05	3141.48	3048.86	2085.78	2663.24	3026.02	1316.19	1739.48	1373.84	1025.26	605.909	976.39	811.187	936.56	741.829	238.68	1119.48	441.915	1843.96	1924.6	2640.14	129.486	134.119	243.648	241.705	283.778	262.041	1362.96	799.194	1255.77	217.114	149.593	733.058	419.566	412.925	275.76	369.417	366.588	1139.31	262.508
Soltu.DM.07G027620	553.065	540.615	590.75	1141.05	1207.1	1099.79	431.019	424.345	416.871	1853.17	1888.48	1762.98	618.974	558.433	687.951	2543.99	2555.01	2460.53	1150.87	1097.5	1171.16	1280.98	1425.35	1244.45	1034.33	984.599	988.17	1022.58	911.221	1190.45	1182.87	1281.42	1310.73	1806	1583.41	1830.12	2541.48	2814.72	2456.41	1401.97	1762.24	1865.14	1844.61	1338.88	1370.45	1517.98	1676.45	2604.2	1739.84
Soltu.DM.02G025810	3198.27	3677.59	4463.59	234.695	281.329	406.706	7010.91	6655.21	13659.6	222.645	302.574	224.286	6226.33	3850.77	8080.19	388.786	304.393	348.498	1.81246	0.741046	1.48085	0.690304	0.351361	0.531153	0	0.837845	0.399411	0.379935	0.622844	1.196	0.913562	1.81145	1.96591	0	0.402565	0.213238	2.4784	1.14541	2.7901	1.98567	1.83879	0.222955	0.451723	0.357149	0.475082	0.427985	1.34914	2.13797	0.205267
Soltu.DM.05G001830	1095.62	1318.74	934.196	439.043	380.904	204.317	2152.6	2476.22	1681.18	763.209	698.049	633.528	838.835	604.096	1524.49	392.55	409.183	365.87	927.43	1364.21	841.99	1324.71	1186.51	1071.54	1697.76	574.9	1453.94	1090.83	1739.61	1173.22	2298.25	2060.45	2107.9	1613.6	1414.81	1448.62	760.969	826.004	737.86	2496.31	2764.77	1776.66	2408.42	2751.61	2220.34	2460.13	2345.91	774.944	1492.35
Soltu.DM.01G050750	1034.29	1008.06	1433.99	936.176	994.187	1355.72	981.392	820.474	1401.58	1490.24	1435.24	1360.41	1842.97	1754.9	2047.68	1270.94	1397.55	1242.99	994.996	553.713	1063.37	1288.43	1157.62	1351.93	1904.19	1605.41	1201.42	1014.39	790.283	1194.32	1773.92	2001.52	2774.25	1179.31	1344.44	1390.65	639.949	530.196	658.844	1780.1	1581.07	1699.44	1189.11	1049.5	1067.41	1102.01	1686.87	609.663	1304.8
Soltu.DM.05G001840	1265.58	1152.95	1127.98	370.979	437.07	360.989	1663.68	1735.11	1410.05	617.89	602.183	583.403	1063.55	786.571	2043.61	538.699	544.35	532.29	774.37	900.253	715.065	1203.82	1056.93	1153.38	1216.48	693.445	1490.3	1136.58	1236.77	1142.02	2446.29	2113.68	1644.16	1556.2	1432.83	1555.29	770.807	828.356	720.066	2220.67	2890.8	1378.85	2182.94	2337.55	2094.4	2204.97	2163.44	773.076	1514.77
Soltu.DM.07G025600	722.254	695.326	871.37	4051.45	4427.39	5050.68	3141.81	2952.54	2620.08	3763.48	3560.35	3616.97	2335.61	2399.52	2805.84	3206.63	3779.3	3275.27	61.3406	50.4126	64.7074	31.4647	40.8296	30.1753	6.52756	39.2463	13.3843	380.218	376.277	495.043	24.9969	21.1628	29.3016	29.7004	28.7641	31.3484	72.8078	79.0061	77.3672	14.1308	15.9014	22.7752	36.8665	32.0436	39.8856	36.2652	17.6025	76.3937	29.9376
Soltu.DM.11G022490	615.874	572.815	610.245	443.616	482.693	462.714	678.539	651.764	627.527	605.903	610.039	584.461	923.806	800.015	1095.89	556.028	544.507	500.164	1027.51	799.409	1075.86	1275.89	1220.12	1256.69	2391.71	1491.46	1802.6	922.765	824.083	1118.1	2626.47	3140.52	2990.75	1952.5	1664.53	2097.53	647.371	786.471	755.031	2375.31	2655.06	1675.45	1510.98	1345.54	1543.94	1466.82	2235.27	729.624	1904.85
Soltu.DM.06G005570	664.938	853.829	912.867	842.092	814.575	1400.08	594.043	592.929	677.143	1355.16	1277.48	1076.79	691.18	695.207	885.849	1043.93	1345.8	1087.19	1286.06	988.956	1364.65	1466.22	1367.33	1699.99	1214.45	1538.81	1090.2	1058.42	853.816	956.054	1322.58	1497.11	1973.99	1544.65	1996.15	1710.23	1212.73	820.062	1117.96	1672.24	1339.18	1322.01	1217.49	1466.86	1321.43	1335.26	1444.48	1050.25	1750.34
novel.3906	495.634	484.465	499.786	39.7101	47.4972	39.0557	656.112	694.702	764.584	14.5784	19.5638	17.1419	706.064	716.362	619.72	29.111	27.1226	28.4	612.222	619.83	681.097	1424.77	1342.49	1291.2	1746.64	1782.49	2200.51	1994.08	1880.61	2161.59	1934.25	1786.84	1342.03	2197.69	2179.03	2295.87	1192.75	1326.21	1265.75	1778.5	2064.56	1844.88	2955.45	2317.57	2465.96	2579.66	1895.98	1261.57	2224.2
Soltu.DM.01G003600	436.689	516.259	634.952	935.972	782.096	1659.39	377.392	296.214	576.081	1411.41	1431.54	1254.84	457.762	452.817	753.569	846.627	986.998	740.112	1180.72	536.33	1094.85	1615.32	1384.26	1617.64	2373.54	2114.96	1378.27	601.417	528.687	822.711	1404.09	1625.31	2540.85	1328.39	1985.92	1561.59	888.855	561.288	877.543	1623.5	1117.65	1906.74	1432.27	1474.18	1505.01	1470.48	1549.3	775.895	1625.3
Soltu.DM.09G025840	11.7138	21.8109	18.3288	13.7258	7.66785	21.9733	28.5724	21.1276	28.5958	46.5948	50.8161	36.9633	2.27991	3.30954	19.4377	23.6205	36.2502	22.0041	219.701	176.636	216.209	1178.5	1148.81	1323.06	1445.19	3777.46	1866.49	391.309	429.913	548.247	388.902	527.859	659.658	2519.9	4717.55	2713.61	1092.75	616.544	1081.54	1680.47	928.521	3426.65	7659.1	5490.64	4965.91	6038.55	2011.88	930.277	3317.02
Soltu.DM.04G027270	111.594	138.82	154.165	3161.88	2735.62	5021.63	298.914	234.677	509.561	4066.83	3713.13	3662.61	282.876	401.421	407.176	3488.97	4128.9	3043.07	274.419	183.825	292.889	220.25	269.361	274.946	276.79	906.7	449.072	2093.3	1775.14	2655.94	184.53	159.825	125.436	362.61	432.359	410.269	845.142	686.269	1017.52	113.625	73.9412	284.142	690.24	532.425	409.85	544.172	157.236	849.643	401.746
Soltu.DM.08G001430	150.34	144.067	184.166	1108.78	1217.95	1379.58	580.695	547.333	402.397	1574.67	1596.56	1440.82	272.812	280.255	500.447	1697.45	1740.93	1610.78	823.129	840.19	826.009	724.048	703.482	722.45	1924.09	1020.4	1073.81	973.354	899.791	1182.66	1327.5	1471.2	1735.4	1712.3	1368.07	1859.63	654.445	793.811	637.916	1793.04	2060.99	1646.53	1978.17	1585.49	1821.24	1794.97	1833.52	695.391	1646.67
Soltu.DM.08G028950	3395.64	3141.47	4933.1	1262.34	1487.96	1949.54	1294.7	1115.58	2284.78	1084.35	1012.82	1112.7	1793.02	1023.56	1526.51	1394.3	1602.97	1360.14	1000.43	715.421	984.904	466.397	611.524	495.964	48.7754	825.489	230.184	2071.42	1768.5	2562.18	105.224	82.8464	72.969	161.44	228.651	211.358	1167.95	1070.72	1288.72	137.126	119.491	428.422	149.649	171.933	202.373	174.652	228.346	1175.8	200.483
Soltu.DM.04G005250	4152.8	3935.42	4295.65	229.557	261.405	257.442	6270.99	6532.4	7051.66	138.762	168.773	142.069	4813.58	3318.46	5389.18	182.479	165.722	165.911	1.86334	0.592804	0.891432	0.150058	0.146647	0.277108	0	0.291408	0.166701	0.113266	0.541573	0.110112	0.119154	0.617919	1.18342	0	0.0840088	0	1.10286	1.08132	0.949319	0.0690631	0.119914	0.155091	0	0.186328	0	0.0621094	0.114689	1.0445	0.0280029
Soltu.DM.07G025590	552.16	598.405	758.096	1440.4	1256.47	1920.35	475.459	441.595	608.001	1688.01	1688.41	1642.05	594.655	748.339	499.988	1701.35	1832.32	1719.86	1215.22	894.281	1180.44	1059.04	1208.74	1140.88	718.697	1723.07	986.168	656.858	630.009	874.913	350.878	378.268	494.179	514.608	572.958	562.677	2326.15	1763.54	2290.01	647.078	575.803	1716.84	907.211	774.53	733.398	805.046	979.907	2126.57	550.081
Soltu.DM.06G028650	389.341	453.902	423.617	620.804	394.703	741.487	325.14	273.328	503.742	1119.91	1122.42	826.775	482.668	528.317	746.461	910.299	1093.06	885.69	987.563	431.649	1107.83	1246.9	1188.35	1272.41	2224.16	1983.25	1123.36	531.859	424.289	650.052	1260.53	1692.15	2614.2	1076.54	1415.57	1272.02	923.528	680.417	1070	1966.08	1377.16	2212.02	1326.02	1399.64	1336.94	1354.2	1851.75	891.314	1254.71
Soltu.DM.09G030440	4292.57	4867.45	5139.05	1027.1	745.897	1158.44	3550.78	3474.12	2990.65	767.332	778.827	587.742	3793.79	4662.9	3960.58	131.799	190.287	129.976	484.243	432.931	429.433	72.4303	57.9084	72.994	1.2035	11.6109	2.8466	118.708	162.609	185.624	3.30634	7.4482	22.5658	3.1543	5.14043	2.00522	651.452	294.059	521.711	2.94831	9.10073	85.4088	3.35357	9.75737	7.52423	6.87839	32.486	489.074	3.43332
Soltu.DM.07G016210	2.24347	4.08245	3.80831	1.49419	1.91048	0.695005	1.71426	2.76281	4.11858	1.08437	2.55075	2.44004	1.92643	3.72858	1.44918	2.19726	0.369037	0.911404	105.987	122.092	123.861	757.774	718.323	913.699	907.164	938.335	1521.78	805.277	879.994	900.427	1128.8	698.683	362.923	5472.16	7811.63	5467.72	461.886	380.084	533.42	1041.17	810.077	1734.98	3776.39	3843.23	3091.89	3570.5	1195.41	458.463	6250.5
Soltu.DM.06G005620	506.146	463.365	500.707	551.2	639.031	600.235	652.496	607.282	575.253	1185.24	1161.84	1086.71	608.751	554.552	833.872	1097.73	1154.27	1031.4	654.091	633.993	723.278	827.011	809.616	790.182	679.827	669.462	795.283	1145.68	983.618	1269.99	1669.39	1691.97	1625.96	2031.9	1653.5	2073.29	670.548	784.236	674.794	1112.2	1581.4	930.516	1476.58	1202.18	1175.16	1284.64	1208.04	709.86	1919.56
Soltu.DM.03G023620	181.08	209.364	220.611	30.3903	14.0764	44.0381	72.5029	64.4965	23.7398	58.4169	92.4801	58.4384	28.3155	34.195	64.0064	44.1697	95.8815	55.0819	42.3029	34.1358	37.8638	752.562	603.634	710.352	1935.28	4426.41	3542.57	75.0631	67.3258	96.6336	513.36	386.363	232.887	3705.54	4556.99	3440.53	337.385	293.564	315.151	804.648	676.258	1742.06	5442.14	4135.92	2954.72	4177.59	1074.32	315.366	3901.02
Soltu.DM.10G001380	3142.93	3123.01	3418.36	669.783	727.621	898.457	4656.8	4400.05	6616.92	544.689	583.575	537.913	3874.97	3206.22	3721.8	785.137	757.753	703.629	4.00607	1.14502	1.56009	0.282816	0.148064	0.248699	0	0.392301	0.168313	0.762408	0.546809	0.889408	0.160407	0.489328	0.743471	0.248676	0.226189	0.149765	1.12632	0.957699	0.979796	0.0929743	0.161432	0.15659	0	0.100336	0.0556113	0.0519824	0.136999	1.02127	0.20821
Soltu.DM.08G001520	15.9332	18.9032	18.5686	31.3883	29.0448	23.9746	1.92376	3.70081	1.40251	4.10578	4.38255	3.96573	1.51388	4.51404	1.00942	1.74305	0.128525	0.169289	437.074	583.368	468.363	1777.1	2042.7	1976.62	2672.81	6782.03	4188.62	1024.07	1293.03	1290.73	501.313	477.771	432.926	3690.34	4179.91	3521.81	424.375	363.39	510.202	149.164	154.31	563.461	1142.46	842.062	697.334	893.952	288.978	432.656	3797.35
Soltu.DM.09G029000	555.784	677.841	751.758	1005.82	647.647	1669.43	526.201	477.085	766.561	1216.59	1183.65	974.385	715.919	934.69	751.445	874.19	1093.3	865.934	1092.06	587.457	999.111	1152.03	1119.71	1067.35	960.424	1417.77	876.184	671.381	524.991	718.872	443.528	508.657	770.871	572.845	839.641	642.208	1915.26	1131.78	1764.57	916.803	608.053	1935.89	1017.23	1086.75	932.144	1012.04	1153.58	1603.87	684.898
Soltu.DM.01G039630	464.707	457.421	542.738	447.864	422.551	714.318	310.438	282.537	377.98	592.244	533.494	540.498	443.495	473.035	614.336	498.258	510.877	471.83	1007.67	529.414	1013.54	1293.7	1216.82	1430.39	2231.49	1926.86	1356.71	538.861	441.133	648.045	1558.27	1803.29	2279.98	980.203	1144.14	1122.63	606.78	490.978	632.768	1640.79	1360.26	1477.8	1270.47	1321.03	1307.54	1299.68	1492.95	576.842	1082.32
Soltu.DM.07G014630	3780.87	3927.21	4207	515.067	586.875	785.494	4449.98	4618.09	5628.26	350.399	385.539	358.166	3927.45	2815.06	3535.71	453.842	428.04	402.439	8.62903	5.98066	6.50098	3.14372	3.20837	4.16423	1.00928	0.772787	0.552595	6.45798	7.28872	8.03014	11.1779	10.0248	17.1039	2.59627	1.55948	2.36016	3.88276	3.62219	2.76925	4.39557	5.45903	3.90721	3.31234	2.96475	3.66985	3.31565	4.58727	3.42473	2.17197
Soltu.DM.12G026390	0.835388	1.37124	1.75065	13.5282	15.4552	12.3904	0.161482	0.984963	0.527634	5.88362	6.67013	6.19675	2.01011	1.77621	1.06479	8.32058	8.09281	7.76802	105.185	110.301	131.904	1294.17	1104.08	1096.86	2099.07	2012.19	2068.49	475.679	474.194	454.009	2352.28	2165.85	1426.33	3953.42	3198.05	4109.22	151.814	217.711	204.61	1650.97	1865.61	922.193	2359.22	2424.07	2582.19	2455.16	1479.59	191.378	3753.56
Soltu.DM.09G004270	741.159	756.194	873.659	464.316	493.706	561.841	750.166	763.031	1099.13	425.89	402.349	383.428	805.263	834.501	832.052	343.803	360.792	337.608	707.816	583.237	760.708	1000.33	1009.17	1035.24	1992.93	2026.93	1358.93	781.085	666.265	848.79	1232.03	1516.41	1895.45	1297.34	1215.47	1332.45	428.085	456.953	520.759	1158.81	1107.82	1073.05	1299.87	940.414	1064.87	1101.72	1113.23	468.599	1281.75
Soltu.DM.07G015870	4855.08	5087.49	6156.31	315.255	358.556	534.982	4214.06	4224.67	5901.29	307.42	320.245	284.163	2278.4	2024.43	2278.79	413.602	419.121	385.432	2.99828	1.34964	2.28819	1.34042	0.846952	1.28034	2.99588	3.19773	1.02696	3.79416	3.79511	4.46575	13.9469	9.06888	7.04746	1.02418	1.09976	0.970904	2.51852	2.2351	2.43678	3.77598	3.07805	4.4786	15.2443	9.98651	12.9151	12.7153	3.77754	2.3968	1.03161
Soltu.DM.03G000820	3655.17	3740.24	4437.15	1281.21	1401.41	1569.43	3088.46	3126.25	4103	853.366	846.238	659.07	2835.68	2751.24	3069.6	966.322	1039.84	907.052	0.33277	0.137065	0.197524	0.0398999	0.0487411	0.0409345	0	0.387423	0	0.52705	0.324006	0.439175	0.0792065	0	0	0	0.111688	0	0.910077	0.68097	0.294491	0.0459091	0.159424	0.0515477	0.0626635	0.0990883	0.0549199	0.0722239	0.0856271	0.628513	0.0372295
Soltu.DM.02G021810	430.776	483.122	601.808	458.62	459.528	789.939	398.948	374.186	477.09	610.426	595.767	561.97	549.073	523.235	834.936	490.205	547.385	493.243	1026.26	539.287	1018.47	1270.11	1171.67	1349.88	2020.17	1755.78	1143.22	456.608	414.352	571.583	1213.12	1488.64	2133.56	903.273	1157.77	1051.59	662.777	489.479	677.597	1551.58	1237.99	1651.71	1151.45	1211.25	1168.52	1177.07	1480.42	609.951	1037.54
Soltu.DM.02G019510	3317.72	3450.35	3854.05	810.911	874.634	1270.18	3389.42	3230.44	5669.99	717.96	754.652	654.466	3367.99	2396.16	3202.02	906.382	891.889	830.031	7.7691	3.38826	4.78516	2.31787	2.5905	3.38988	0	4.24985	0.821796	2.41962	2.35834	5.06634	0.489498	0.836208	1.10197	0.485668	0.828285	0.426553	1.87477	2.33801	2.65194	0.567439	0.525465	1.08312	0.619619	0.428657	0.610931	0.553069	0.725342	2.28824	0.580169
novel.354	5084.01	4578.38	4945.86	93.3553	105.892	111.818	4100.36	3896.69	4608.54	97.3187	113.34	98.2761	3264.64	2584.66	4304.93	162.49	155.472	150.028	1.0735	0.367671	0.523617	0.302202	0.215346	0.232528	0.212906	0.580754	0.244796	1.02173	0.931619	0.985572	0.649901	0.457511	0.430318	0.124003	0.35247	0.186702	0.670144	0.787976	0.637278	0.0289763	0.268329	0.195211	0.0791022	0.218894	0.277308	0.191768	0.164172	0.698466	0.221059
Soltu.DM.07G025540	1203.14	1019.19	1254.45	614.223	709.047	811.888	1262.2	1132.28	1254.09	572.371	552.238	587.791	2544.83	1891.36	2189.61	675.87	744.488	713.961	415.502	317.301	417.581	378.789	422.1	447.138	512.468	669.986	576.652	1179.84	967.427	1286.79	844.271	715.984	587.916	852.979	679.855	936.559	681.923	812.158	643.921	536.938	674.838	493.453	752.763	703.434	715.8	723.999	568.41	712.667	823.131
Soltu.DM.07G022590	4324.25	4153.23	4539.4	233.983	264.391	227.726	3497.63	3447.42	4764.54	101.539	141.068	110.015	3928.87	3426.87	3390.83	197.359	169.311	178.192	40.4744	34.3404	43.0329	62.3126	58.7575	59.1408	20.8865	14.1044	13.5958	9.09383	8.39356	10.9294	37.7514	49.9065	53.801	7.13377	5.93374	7.95195	32.3108	33.4021	32.8349	38.4983	48.9098	38.6163	10.5384	9.7712	13.2664	11.192	42.0081	32.8492	7.00649
Soltu.DM.04G029320	399.737	399.464	445.018	737.217	787.798	903.476	531.535	504.773	502.401	764.687	696.709	739.779	306.427	322.385	358.571	699.879	724.399	714.848	616.347	609.339	611.82	1067.63	911.631	988.727	2031.7	2563.73	1676.97	809.497	815.997	983.882	565.257	626.167	779.634	1130.09	1135.96	1235.61	409.989	439.546	468.729	712.391	610.74	792.689	2142.97	1220.11	1246.8	1536.62	705.273	439.421	1167.22
Soltu.DM.06G017440	3425.74	3726.4	3510.79	142.448	139.994	138.214	4737.43	5189.49	5599.38	83.3432	105.029	89.0186	3811.2	2657.61	3264.78	132.457	114.136	121.606	0.476262	0.110345	0.127214	0.128486	0	0.0878785	0	0.467844	0	0.525328	0.618292	0.419033	0.0850205	0.0518716	0.394061	0.105444	0.119887	0	0.434169	0.89339	0.76769	0.098558	0.114084	0.331989	0.470843	0.106362	0.235805	0.271003	0.181544	0.698416	0.0751103
Soltu.DM.10G003340	2853.29	3042.82	3286.23	532.45	628.8	731.371	3612.98	3823.4	5313.93	433.129	491.491	420.161	3566.16	2782.52	2811.97	763.776	740.939	744.157	2.29208	1.25363	1.44528	0.729866	1.04019	0.707192	0.285669	0.984292	0.619375	1.68335	2.04879	1.9836	0.402466	0.589313	0.746155	0.948379	1.24853	0.851732	1.38729	1.76853	1.41087	0.699824	0.594053	0.523851	0.955223	1.00698	0.948805	0.970336	0.605909	1.52223	1.01621
Soltu.DM.05G023070	837.354	1001.11	1166.17	2659.59	2006.77	3371.39	636.146	588.156	1057.4	1556.5	1527.95	1268.16	567.367	653.454	711.429	495.243	603.799	459.311	626.719	382.546	645.53	834.33	747.866	879.686	950.576	1434.79	673.125	491.271	389.802	564.548	248.295	228.1	350.38	397.462	549.325	465.124	495.674	367.71	441.119	315.952	222.595	389.428	325.701	473.071	413.255	404.009	309.325	434.834	470.637
Soltu.DM.01G043750	299.672	299.57	347.513	338.033	368.867	456.948	366.638	346.713	351.479	616.48	610.256	596.62	392.195	305.801	596.079	651.542	646.772	608.818	733.099	537.05	782.37	892.495	861.996	863.723	1357.4	1060.65	950.448	528.38	485.932	654.172	1520.59	1820.24	1928.84	1049.22	1025.09	1158.37	504.746	539.273	553.775	1366.04	1417.81	1230.6	1059.96	887.994	968.593	972.183	1338.15	532.598	1077.56
Soltu.DM.09G020650	2478.08	2997.18	3495.76	788.131	695.883	1259.87	2460.72	2446.46	4206.97	597.176	660.961	527.524	3439.66	3199.56	3301.06	685.747	771.648	649.042	12.7893	4.22404	6.83228	7.85494	7.71225	7.53142	0.103438	13.0978	1.93688	5.67969	4.1729	4.84815	1.16584	0.622374	1.06141	0.271105	1.23295	0.544244	8.27909	6.26448	7.35334	1.68934	1.95547	7.3976	1.6141	1.45848	1.51568	1.52942	3.6808	7.29897	0.682767
Soltu.DM.04G036070	1235.54	1261.59	1287.62	1360.53	1471.13	1469.51	1234.98	1216.37	1294.23	1380.91	1351.12	1360.73	1364.53	1490.81	982.698	1376.08	1395.73	1327.26	361.104	339.858	365.619	390.527	398.498	399.813	255.754	433.178	334.722	775.346	690.425	846.171	421.458	324.298	280.027	337.597	328.382	351.082	389.135	397.451	388.152	228.892	249.598	252.435	355.83	364.769	350.26	356.953	243.642	391.579	339.02
Soltu.DM.06G028540	8.55956	9.36669	11.5663	124.603	152.093	192.886	8.30966	8.36909	10.6712	93.6905	90.5557	89.5144	8.08584	14.1209	10.506	86.2912	87.4323	90.876	259.801	228.608	308.289	919.271	805.411	836.356	2253.49	2170.92	1681.44	708.686	627.527	809.451	1420.68	1554.93	1624.59	1823.89	1538.14	2021.63	418.05	458.724	538.132	1594.01	1698.13	1641.04	2026.51	1473.65	1711.03	1737.06	1644.39	471.635	1794.55
Soltu.DM.06G005680	326.423	315.099	345.397	268.569	309.125	296.98	543.631	532.237	432.554	705.204	704.055	677.59	531.633	458.745	689.394	672.816	696.928	590.101	432.278	367.615	469.088	526.488	515.406	510.412	740.376	586.158	633.713	743.271	678.528	880.756	1746.55	1887.31	1824.32	1540.61	1228.59	1613.93	496.081	635.036	550.971	1264.59	1601.19	903.486	986.006	835.33	932.154	917.83	1256.42	560.696	1461.04
Soltu.DM.09G000380	2530.4	2561.13	2941	641.362	717.118	906.404	3427.31	3392.3	4718.24	552.428	554.32	500.311	2699.94	2205.63	3362.98	814.701	841.374	762.48	5.90379	2.1317	2.86719	1.44793	0.758046	1.6128	0.233165	0.702962	0.287238	2.18585	1.6797	2.63092	1.14973	0.951981	1.25066	1.52778	1.04222	1.68686	1.04844	0.941402	0.828774	0.523601	0.716285	0.42757	0.779659	0.410952	0.170828	0.453813	0.555819	0.939539	1.41895
Soltu.DM.01G034520	702.934	786.183	738.139	405.676	321.057	533.344	448.123	396.805	568.137	512.797	500.442	518.693	624.988	680.558	585.471	503.638	519.159	473.157	543.997	459.766	580.335	857.278	813.678	851.205	865.395	1321.83	778.13	428.202	377.276	537.063	633.973	696.19	921.017	897.224	1082.29	934.675	1010.48	822.93	1066.68	1068.08	897.41	1775.76	1716.67	1142.23	1150.86	1336.59	1247.08	966.696	971.396
Soltu.DM.03G023580	113.615	157.755	176.471	102.181	54.7214	107.28	50.796	44.3258	19.9299	118.715	225.145	132.273	8.30545	18.108	36.6167	54.1724	118.675	121.591	50.5292	48.2572	37.8291	579.959	480.652	492.701	1641.85	4930.52	2727.65	43.1145	52.1435	55.1022	272.578	212.15	115.414	3207.95	3711.3	3034.07	217.341	199.278	199.673	507.364	406.928	979.532	3438.6	2521.77	2062.65	2674.34	631.275	205.431	3317.77
Soltu.DM.06G005130	440.027	477.826	524.656	523.319	566.641	644.92	700.867	637.89	751.17	684.471	661.502	637.929	1598.77	1276.71	1266.47	641.668	657.38	619.075	487.642	346.637	508.114	743.712	713.421	742.728	1273.71	1159.81	929.828	559.531	469.341	678.232	875.531	905.299	973.204	591.852	585.05	680.947	437.699	425.303	476.877	983.202	991.485	1014	1158.98	856.342	904.247	973.189	996.228	446.626	619.283
Soltu.DM.12G025690	300.867	356.421	394.099	353.103	295.232	623.382	328.95	267.534	376.3	447.997	479.705	449.002	381.553	343.977	590.537	316.271	374.387	323.463	794.786	391.181	813.363	1007.07	988.946	1141.17	1928.59	1817.83	913.818	434.002	317.767	524.505	1080.08	1418.6	2186.57	779.62	986.75	874.082	487.713	381.26	553.272	1411.8	1051.92	1595.47	914.997	984.308	966.732	955.345	1353.06	474.081	880.151
Soltu.DM.10G028990	280.268	306.008	380.954	346.183	359.427	641.701	373.021	310.78	358.704	413.776	421.495	380.442	393.511	410.11	605.113	375.794	438.354	363.408	726.092	469.731	724.962	867.165	870.509	934.981	1636.49	1564.92	967.173	397.311	355.806	522.124	1097.36	1483.14	2060.61	744.161	831.048	829.515	470.509	374.335	522.648	1427.1	1263.66	1807.59	1368.27	1052.21	1106.82	1175.77	1499.45	455.831	801.575
Soltu.DM.03G012770	365.424	398.766	452.882	335.961	281.621	511.145	364.685	293.487	416.15	391.093	397.648	346.089	414.183	422.688	643.978	291.471	328.815	282.192	799.19	439.756	807.854	906.116	901.842	991.068	2024.11	1518.44	1016.6	327.94	287.841	468.548	1064.77	1450.82	2173.17	649.586	767.121	727.056	454.505	353.817	505.811	1452.73	1193.9	1791.99	1106.59	979.741	1009.03	1031.79	1479.54	438.044	714.588
Soltu.DM.01G030520	331.79	383.113	443.175	399.623	390.547	603.586	252.326	229.39	425.161	784.444	778.667	659.981	656.633	462.127	669.232	469.437	519.918	435.506	774.786	449.407	742.453	866.94	806.274	928.614	1327.79	1212.24	782.686	344.989	284.835	404.677	956.852	1372.74	2197.01	881.716	1111.62	1029.98	453.851	312.965	478.613	1247.95	871.449	1412.43	862.105	890.481	869.13	873.905	1177.28	415.143	1007.77
Soltu.DM.05G025710	838.633	781.014	867.336	873.48	879.255	1020	353.661	312.659	351.75	992.063	978.398	946.889	443.495	623.615	417.693	1142.68	1190.21	1081.72	768.525	669.996	749.582	770.45	902.462	768.629	227.821	691.822	626.155	550.944	471.848	603.4	318.396	285.478	263.931	777.92	724.903	845.134	1409.53	1426.92	1279.02	426.291	542.584	782.313	705.965	556.193	514.58	592.246	583.729	1371.82	782.652
novel.3962	332.91	347.774	339.465	516.336	441.137	816.306	324.965	310.496	340.163	662.546	676.916	730.386	249.578	215.461	394.975	254.452	287.019	259.876	861.433	614.041	922.618	1075.8	1026.81	1200.19	1459.82	1598.65	1049.5	511.676	507.287	638.861	976.068	1202.61	1521.84	1001.93	1167.49	1054.49	439.798	361.965	475.871	999.274	849.731	1025.44	957.738	881.328	855.392	898.153	958.149	425.878	1074.64
Soltu.DM.01G049590	48.4192	50.4841	47.4052	110.934	112.787	111.448	70.4292	78.2641	43.8634	58.686	59.4035	64.5349	24.3795	78.4548	28.5522	74.6619	77.5	75.4679	390.962	496.538	467.01	935.637	908.992	840.133	1531.65	1432.97	1849.11	1217.92	1213.62	1219.29	1238.07	1204.01	971.728	2055.43	1794.01	1973.4	629.816	764.29	740.432	1141.67	1198.87	983.637	1457.58	1366.8	1474.02	1432.8	1108.06	711.513	1940.95
Soltu.DM.04G018610	527.744	559.33	682.929	658.48	731.42	1101.64	543.977	461.665	584.208	776.332	762.224	739.894	472.712	558.606	631.804	690.098	728.485	674.51	555.932	417.277	563.555	745.238	669.431	734.176	1481.16	1317.74	943.214	530.554	472.429	530.327	658.549	693.668	780.226	759.392	887.315	794.177	432.249	341.524	425.988	916.829	743.017	1123.02	1242.02	1004.02	1002.26	1082.77	927.621	399.92	813.628
Soltu.DM.12G010800	62.2432	59.2788	59.5056	224.842	242.865	219.751	106.609	116.561	91.8719	229.73	229.899	232.052	113.629	121.164	155.597	200.346	197.597	198.989	496.39	503.635	535.64	1038.93	1027.39	967.411	1003.31	1060.82	1318.8	968.917	958.533	1070.01	1123.85	1173.17	971.313	1712.37	1628.07	1782.82	637.425	707.878	718.621	1336.66	1371.13	1168.5	1651.26	1399.04	1411.75	1487.35	1292.1	687.975	1707.76
Soltu.DM.04G037380	170.574	189.524	172.194	1452.9	1116.8	1498.56	682.698	562.235	1089.71	1519.11	1470	1261.89	891.18	591.034	485.249	749.122	747.956	833.728	563.131	463.006	601.365	320.752	353.909	380.408	465.618	1023.22	567.798	1025.59	952.793	1085.7	790.95	515.244	577.141	467.518	542.847	523.532	1154.19	949.707	872.296	458.953	263.836	640.007	487.336	525.293	484.098	498.909	454.265	992.066	511.299
Soltu.DM.10G018870	4558.09	5662.2	6685.69	235.764	308.328	353.684	1830.79	1732.29	199.092	101.097	85.3084	74.5768	2161.81	4551.63	837.993	44.5779	28.9757	30.3533	102.45	118.399	256.283	144.178	119.63	135.867	439.819	492.728	927.869	3.46323	6.09376	6.64376	3.35178	4.62335	2.70176	23.4958	29.3854	23.5839	13.5814	6.40369	7.74036	5.40588	4.49758	84.0291	31.5902	22.6064	18.3903	24.1956	31.3109	9.24183	25.4884
Soltu.DM.06G027220	329.541	401.851	408.078	561.775	494.024	884.726	401.131	369.12	838.197	665.277	629.241	587.183	848.711	861.664	766.111	473.359	613.473	536.861	522.673	382.584	511.102	649.371	581.446	674.909	1224.9	1237.76	905.503	580.01	588.841	606.168	704.537	701.035	929.667	1009.05	1405.34	1069.01	708.314	519.393	685.833	869.866	532.288	928.916	1011.35	1043.82	954.171	1003.11	777.023	637.847	1161.13
Soltu.DM.05G018750	4.44293	4.31002	6.67121	6.80654	5.52477	5.58463	15.6013	20.3741	8.17293	2.32876	3.00212	1.97021	2.00774	19.0807	10.0156	0.789355	0.227271	0.299354	539.801	660.665	653.646	1236.83	1193.62	1150.66	1267.9	1478.73	1588.29	1030.34	1214.61	1065.27	1078.53	1055.71	991.23	1807.27	1970.55	1729.8	801.084	732.173	922.845	1226.89	1061.46	1134.36	1434.45	1490.58	1524.38	1483.14	1140.9	818.701	1835.87
Soltu.DM.02G023800	3105.98	3050.38	3088.53	381.473	406.179	369.831	3477.78	3587.06	4574.32	218.515	272.796	237.014	3242.55	2520.48	2575.71	273.024	246.225	259.866	2.02623	1.41722	1.75642	2.64036	3.02383	2.70882	1.337	3.60527	0.973917	3.659	3.61071	3.78414	5.69188	4.1472	3.79587	8.17647	9.23866	9.43056	1.77744	2.19055	2.52297	4.31967	4.06608	3.25124	4.01714	3.48347	3.74787	3.74949	3.879	2.16366	8.94856
Soltu.DM.08G001610	8.55062	9.31279	9.02098	32.836	26.7362	19.1331	0.656875	1.42142	1.03298	9.83276	7.42825	8.80582	0.681392	1.50294	0.0504819	0.574056	0.115698	0.190491	231.856	379.962	279.954	1453.51	1526.75	1481.49	2818.99	5467.64	4252.86	364.916	559.082	507.295	308.049	278.52	175.436	2345.73	2816.3	2086.1	303.727	248.33	352.903	176.455	168.46	485.181	1260.51	805.382	674.707	913.532	276.699	301.653	2416.05
Soltu.DM.02G008740	3022.83	3013.52	3402.63	467.571	531.036	639.097	3277.22	3205.05	3940.52	344.328	384.702	336.16	2957.85	2256.03	2784.09	426.23	413.575	388.765	6.37509	3.76795	4.30924	13.6537	10.8907	15.5561	1.03858	6.64582	1.70592	4.00717	5.1621	5.40871	7.94317	6.63162	9.227	1.12339	1.12989	1.38782	3.15786	3.22816	3.10872	5.0886	7.19918	6.57515	4.85094	3.18159	4.6863	4.23961	6.28764	3.16491	1.2137
novel.1386	292.732	322.072	367.05	480.609	462.545	703.827	228.95	198.437	272.479	508.14	494.98	459.258	274.726	265.851	384.943	353.52	380.392	343.979	938.294	447.756	919.728	1222.62	1122.84	1258.8	1703.49	1537.01	1101.47	385.869	314.334	511.099	1064.84	1254.61	1611.24	817.836	880.987	968.726	435.87	363.913	448.671	970.857	915.853	1148.91	938.638	857.256	847.676	881.19	1011.87	416.151	889.183
Soltu.DM.05G024470	0.318802	0.845323	1.07332	88.6922	108.859	154.943	3.7961	3.97885	3.64811	61.2568	56.8951	43.128	3.04283	3.86024	7.73102	19.6837	18.4985	16.1825	242.471	214.595	268.144	526.592	547.386	551.553	2703.82	2449.65	1563.56	74.5396	85.6282	86.4314	1041.01	897.411	1072.24	1960.96	2815.5	1962.18	75.5873	58.6327	106.984	1778.69	891.397	1855.84	2349.59	2452.73	2265.49	2355.94	1508.64	80.4013	2246.21
Soltu.DM.11G025220	480.104	497.271	568.782	474.803	414.16	751.644	388.233	374.12	466.46	752.685	728.65	744.717	329.338	312.499	405.863	512.672	511.456	483.122	597.922	497.167	687.5	788.447	787.174	810.85	1115.14	1039.89	748.533	464.572	429.441	581.599	760.773	928.628	1221.44	875.16	958.743	929.347	517.943	479.106	590.78	887.119	794.914	1065.13	1175.73	804.056	861.907	947.231	915.721	529.276	921.083
Soltu.DM.06G028660	241.784	255.7	290.313	277.285	269.12	419.786	206.134	190.442	222.349	342.228	334.456	331.225	320.542	293.001	424.696	296.619	292.416	285.292	622.62	433.248	687.121	873.796	826.405	940.659	1661.65	1366.68	904.921	361.76	337.48	443.832	1166.07	1416.51	1822.95	713.864	937.403	816.092	429.875	348.342	465.111	1521.68	1147.71	1428.04	1123.62	1062.11	1185.14	1123.62	1365.81	414.443	822.453
novel.4840	520.157	503.173	604.738	618.811	658.099	800.282	225.298	211.181	515.977	750.174	756.906	677.351	401.964	397.905	312.011	942.572	993.33	862.067	657.04	552.098	653.688	689.33	750.901	654.634	396.768	597.873	545.109	517.674	452.577	594.25	439.915	402.128	419.321	664.316	606.872	716.57	1399.19	1264.6	1313.36	616.764	683.673	1207.52	1162.76	791.978	763.199	905.98	835.986	1325.72	662.586
Soltu.DM.06G015480	2053.38	2187.17	2627.88	530.551	610.119	761.526	2605.99	2560.79	4094.64	521.855	553.15	487.572	3010.14	2350.54	3193.72	635.439	631.441	605.51	9.82702	4.14705	6.98408	6.72252	7.22899	8.11107	1.53424	5.22888	1.84074	11.1223	8.07318	11.1165	11.6065	8.54328	11.9475	3.61321	3.24673	4.27022	5.81902	4.66832	4.39267	5.17482	5.29645	4.28134	3.94061	4.11493	3.51881	3.85812	4.91754	4.96	3.71006
Soltu.DM.11G018210	520.814	504.654	587.264	551.642	616.557	663.297	495.121	484.674	604.583	659.69	643.981	628.345	576.931	557.133	835.024	574.017	595.072	544.377	662.238	541.73	655.926	703.348	699.517	713.782	984.272	799.781	736.033	496.138	461.069	620.658	855.013	927.021	1045.66	779.922	730.391	848.404	422.732	461.344	446.608	727.598	865.41	809.617	1031.99	715.1	754.967	834.02	800.875	443.562	786.239
Soltu.DM.05G022820	287.702	346.882	364.16	529.535	428.613	769.223	302.843	259.777	337.685	597.206	604.403	550.29	303.675	322.94	402.541	432.354	499.916	393.137	740.761	455.001	757.965	952.584	896.67	996.087	1474	1420.06	926.367	396.825	363.697	483.496	732.514	914.244	1349.82	668.178	874.466	739.654	447.879	293.423	446.215	1033.03	767.982	1295.75	1001.97	980.884	897.037	959.965	1032.25	395.839	760.766
Soltu.DM.04G024840	399.911	449.03	549.546	1275.5	927.937	2109.56	419.203	364.306	669.306	1886.92	1355.22	1435.35	222.591	125.354	224.909	819.27	1088.55	769.773	535.231	345.516	507.14	332.502	390.852	340.501	130.601	1338.44	184.635	1628.77	1798.04	2126.79	127.553	84.8062	217.325	221.222	432.517	304.07	880.113	559.92	1079.72	137.85	69.8102	453.883	140.165	182.689	157.942	160.265	220.514	839.917	319.27
Soltu.DM.03G018580	0.490888	1.47517	2.26654	0.370532	0.185386	0.0738636	0.106276	0.474318	0.408533	0.186163	1.45484	0.363052	1.21267	1.78319	0.449214	0.544879	0	0.339017	84.515	89.5838	91.4276	481.971	458.367	622.538	1733.6	5830.16	3301.38	222.95	183.047	270.546	108.783	90.5005	31.0589	1558.19	1982.52	1889.29	170.66	147.793	200.575	216.076	202.978	757.367	3249.22	2847.37	2634.36	2910.32	392.14	173.009	1810
Soltu.DM.03G019560	331.866	323.776	357.148	313.34	294.074	457.835	351.814	326.354	302.86	426.949	411.967	402.591	256.166	273.582	400.023	365.449	366.28	343.991	693.768	522.172	713.36	892.15	856.327	930.621	1191.98	1017.36	1030.26	474.142	416.91	528.298	1116.55	1260.23	1381.51	940.762	1013.48	1052.03	404.958	410.567	433.408	926.408	994.962	832.708	1050.28	894.597	915.982	953.619	918.026	416.311	1002.09
Soltu.DM.04G007490	1331.46	1366.23	1401.54	434.231	387.693	498.555	1376.15	1400.36	2113.78	374.697	358.367	349.243	963.532	791.168	1159.27	239.456	259.749	242.973	480.261	376.106	494.917	545.831	504.519	575.294	1004.6	885.407	710.37	351.731	319.866	387.108	618.167	621.307	796.951	511.748	512.259	549.114	192.684	183.484	204.966	585.801	534.072	514.033	565.163	538.941	564.027	556.044	544.635	193.711	524.374
Soltu.DM.02G024280	3820.64	3704.46	3906.98	207.689	228.839	289.902	2712.04	2551.91	2762.41	167.538	187.128	165.594	2465.4	2499.16	2220.19	348.118	349.078	310.331	3.06647	1.25698	2.36274	0.381818	0.660767	0.391719	0.044833	0.347569	0.176737	0.390275	0.803845	0.895007	0.821122	0.770726	1.5056	0.900868	0.846127	0.786301	2.62073	2.86604	1.87874	1.53763	1.94937	2.75415	4.54737	6.04488	7.00734	5.86653	2.08039	2.45517	0.844432
Soltu.DM.02G029790	3055.69	2948.14	3509.26	338.887	396.39	489.721	2954.13	2971.85	3670.06	232.537	265.862	233.788	2112.13	1716.58	2816.8	364.177	353.132	340.788	3.33066	1.95675	1.39802	4.942	3.48896	5.16892	0.0904346	4.47923	0.757569	1.63504	2.60594	2.39406	3.56746	1.36033	3.07918	0.395039	0.628806	0.753389	1.17927	1.18667	1.08277	0.738481	0.854819	1.8242	3.83035	1.19543	1.28097	2.10225	1.13917	1.14957	0.592411
Soltu.DM.01G024300	724.19	774.302	879.122	476.702	534.127	727.333	287.54	261.814	334.383	265.291	256.996	250.978	538.978	1029.03	410.78	340.009	383.988	325.222	443.627	360.003	453.068	734.546	761.927	746.3	553.303	1456.53	925.186	792.328	704.149	856.605	333.943	244.907	228.623	333.283	376.954	361.756	1030.07	944.278	1088.46	628.413	596.542	1141.47	1484.76	1228.19	1204.2	1305.72	788.809	1020.94	357.331
Soltu.DM.01G042720	310.231	337.412	445.257	350.077	347.879	490.619	293.686	243.568	302.971	545.719	533.001	435.874	315.706	284.409	549.118	486.237	555.072	467.531	670.719	384.35	715.396	845.45	794.058	865.976	1496.11	1182.98	949.569	379.758	323.401	428.061	797.027	1020.66	1581.57	742.434	872.014	844.774	496.847	359.094	518.21	957.829	802.941	1015.35	819.303	773.791	739.863	777.652	925.372	458.05	819.741
Soltu.DM.05G011940	254.549	301.651	367.674	657.582	534.746	914.549	326.006	277.746	614.786	721.192	718.158	637.276	616.268	551.744	648.001	462.849	531.314	428.575	447.855	276.15	412.628	651.232	618.866	683.263	1310.1	1529.17	901.655	339.725	337.999	424.39	425.335	542.578	873.419	722.658	1229.47	841.152	528.91	294.335	516.118	725.681	403.474	1174.67	1032.85	875.32	741.783	883.318	767.943	446.455	931.092
Soltu.DM.05G026340	265.899	369.362	342.721	380.912	236.247	570.564	250.099	219.325	427.567	474.988	472.939	394.706	283.101	323.112	402.821	217.084	293.002	205.19	782.705	354.052	786.281	979.629	877.336	1051.34	1398.72	1101.24	722.512	331.247	297.463	412.877	767.853	967.26	1758.09	601.25	869.25	674.878	447.31	266.545	494.689	1233.02	747.682	1271.13	757.335	1034.71	977.069	923.038	1083.94	402.848	715.126
Soltu.DM.01G025380	282.286	297.192	386.313	235.26	229.887	425.897	268.551	228.522	312.86	306.749	283.999	269.264	342.335	339.18	557.079	215.492	251.084	210.248	631.189	305.57	646.414	778.549	739.304	831.777	1621.28	1388.42	935.024	317.167	232.828	407.957	1005.34	1235.61	1724.51	646.735	781.436	771.02	396.479	299.439	473.166	1272.17	1019.68	1426.04	913.399	851.032	875.538	879.99	1239.3	389.695	733.064
Soltu.DM.03G003320	686.287	739.249	802.903	379.149	315.157	522.898	790.758	730.682	1044.75	360.919	394.252	364.666	751.846	803.866	595.462	262.368	296.419	276.196	658.68	421.042	646.304	695.502	685.448	742.207	1093.6	915.404	646.134	359.916	324.294	409.72	574.466	660.927	918.534	368.657	428.045	390.327	726.913	548.395	795.465	777.735	654.84	1121.04	667.53	767.539	797.106	744.058	851.207	690.258	395.676
Soltu.DM.07G022290	242.028	243.512	255.035	146.998	165.267	139.613	376.37	407.632	376.019	111.061	117.293	113.781	318.001	302.238	356.045	126.749	119.105	122.82	241.855	271.563	288.75	736.418	681.579	661.236	1365.88	1253.43	1416.05	892.632	863.226	926.395	948.949	918.973	643.917	1448.07	1296.85	1502.64	418.206	460.498	461.07	841.104	840.714	770.931	1337.56	1124.1	1179.4	1213.69	817.583	446.591	1415.85
Soltu.DM.07G009790	446.446	488.763	629.686	549.936	507.156	732.536	351.016	344.327	416.544	525.568	551.023	518.007	376.471	431.205	470.806	586.094	615.717	563.462	684.966	548.835	677.98	794.785	783.289	813.042	1228.4	1089.85	731.467	427.504	426.601	535.253	568.64	689.605	934.199	554.56	690.831	562.87	603.965	467.569	584.726	661.644	539.961	836.881	716.871	733.766	669.931	706.856	679.495	552.087	602.754
Soltu.DM.04G032850	535.456	678.068	838.731	765.276	563.928	1211.56	484.334	400.104	1143.2	829.78	766.37	615.631	679.277	864.043	701.709	429.51	560.741	464.255	547.637	259.204	513.449	544.311	582.834	600.972	643.322	1062.63	515.901	531.504	403.116	713.589	375.803	381.823	628.635	420.227	647.079	473.046	723.551	481.69	626.755	452.651	328.082	754.803	622.669	640.355	576.643	613.222	511.845	610.665	513.451
Soltu.DM.03G030020	1201.51	1295.97	1384.18	521.214	612.972	864.962	3024.68	3145.56	3815.86	549.809	595.828	542.997	2600.13	2117.44	2725.44	854.134	850.992	788.527	0.587845	0.320463	0.0738912	0.037315	0.0455835	0	0	0.226453	0.0518173	0.246453	0.370353	0.365087	0.0370376	0.271162	0.245236	0.0918696	0.208906	0.046107	0.661981	0.45995	0.511481	0.042935	0.0496988	0.0482082	0.058604	0.463345	0.154086	0.225345	0.0469473	0.544471	0.115627
Soltu.DM.06G002740	381.136	358.833	492.737	749.946	719.988	1314.32	258.801	242.8	265.946	875.323	876.354	920.473	320.955	401.014	272.279	1013.18	1109.34	1002.84	551.663	522.003	510.305	584.105	622.861	634.413	353.059	1074.31	549.698	468.897	462.818	546.506	248.854	218.566	247.639	325.956	340.287	339.535	1079.51	859.927	1087.78	475.594	418.727	1115.08	937.237	668.504	591.282	732.341	669.801	1009.07	335.259
novel.3180	7.88257	8.7868	8.54435	158.485	170.172	183.932	400.087	447.469	266.566	314.33	389.611	286.704	579.561	250.964	2228.93	327.904	320.278	330.044	375.706	457.699	377.225	294.092	271.985	277.127	458.835	117.388	349.494	172.636	158.589	226.2	892.081	846.809	1180.12	472.6	425.259	453.617	438.092	364.427	331.99	1404.52	1797.48	1935.38	3208.81	1671.56	1415.52	2098.63	1712.46	378.17	450.492
Soltu.DM.04G037140	2180.38	2498.51	2971.25	291.752	279.292	408.308	2421	2592.37	3383.48	254.645	292.934	204.284	2644.93	1802.86	3852.56	294.445	281.593	265.487	4.28998	2.27186	2.75014	2.20448	1.93893	2.53304	1.24248	1.60539	1.10205	0.915189	1.47189	0.970581	1.05028	1.70876	3.12939	0.651291	0.67879	0.9806	2.06715	1.71397	1.39463	3.09452	1.6442	2.56322	2.14655	2.90157	3.51983	2.85598	2.43398	1.72525	0.770227
Soltu.DM.06G004200	31.1385	35.8104	36.3134	273.997	186.08	310.43	86.6756	83.0599	79.4194	154.792	152.827	151.677	119.611	283.875	257.445	106.843	113.299	106.528	320.07	223.819	383.379	931.353	860.524	901.924	1573.04	1926.41	1141.05	428.928	381.034	489.466	709.524	805.285	1010.07	1033.7	1392.08	1147.74	453.272	332.364	455.578	1235.1	822.171	1327.19	1264.28	1405.78	1334.36	1334.81	1128.15	413.738	1191.17
Soltu.DM.12G007230	0.0936414	0.248296	1.98166	9.49163	8.66421	12.5402	0.202732	0.603203	0.389657	32.3162	28.8383	24.124	0.210299	1.41733	0.257075	3.50799	2.55311	2.91018	320.333	490.086	366.479	890.341	1084.43	1081.67	598.709	1382.86	2420.85	638.553	702.236	933.895	105.621	39.5678	34.4962	740.996	1039.29	799.593	920.155	641.414	1149.25	333.649	269.038	1448.45	4340.05	2142.48	1446.19	2642.91	683.712	903.608	859.961
Soltu.DM.07G000780	116.252	145.939	158.829	719.628	593.312	1028.79	424.449	434.715	584.591	965.682	912.495	821.645	621.275	777.786	652.359	880.574	1031.18	862.46	414.405	292.415	410.639	588.839	561.275	617.124	789.251	434.471	367.974	479.83	459.604	544.623	429.623	399.282	619.234	378.177	487.907	358.007	687.382	428.548	621.744	654.308	389.497	808.835	716.698	879.157	805.349	800.401	617.547	579.225	408.03
novel.494	297.264	318.381	302.503	442.454	461.201	390.356	744.48	826.982	593.172	732.658	758.861	671.706	905.256	653.145	1233.4	951.439	877.96	854.519	268.707	267.575	298.406	485.062	480.201	470.617	744.434	613.67	598.502	405.317	364.69	411.288	776.208	973.507	1061.81	771.763	692.22	771.129	213.204	241.725	244.118	693.524	648.506	436.863	437.298	456.566	504.104	465.989	592.964	233.015	745.037
Soltu.DM.08G004620	456.449	460.828	532.303	531.62	498.011	777.646	249.009	243.796	287.439	586.758	595.4	538.81	353.884	392.944	352.874	593.815	676.278	602.453	622.263	505.819	601.658	721.048	735.941	732.527	759.65	1152.32	775.314	367.474	383.059	434.771	457.106	475.964	554.066	495.027	556.782	530.787	738.821	622.204	775.316	597.195	558.615	1039.7	940	721.733	717.176	792.969	731.838	712.114	527.532
Soltu.DM.12G029100	2798.4	2810.42	3270.61	51.2119	52.7524	80.7886	3690.68	3734.43	5204.17	47.0692	59.3409	46.3809	1411.95	998.443	1598.22	54.8117	54.7466	46.9681	2.60475	1.74122	2.28115	0.691189	0.450318	0.80366	0	0.782992	0.191963	5.34765	4.78126	5.29732	0.96047	0.837127	1.93814	0.283618	0.128986	0.284681	4.90477	3.88847	4.46988	0.848307	1.22743	4.52435	2.38816	2.57477	3.36155	2.77482	2.20003	4.42104	0.232428
Soltu.DM.05G000910	331.534	383.398	473.814	584.344	505.519	826.94	436.912	411.851	564.004	478.071	458.492	457.34	285.594	332.729	383.62	283.198	336.314	294.281	523.978	410.17	532.587	563.952	524.763	581.897	1318.17	1529.29	901.909	515.426	525.639	638.558	526.816	540.865	700.122	529.305	605.202	571.466	375.262	290.258	396.465	642.523	509.785	1026.47	1142.93	789.558	805.403	912.631	726.258	353.995	568.658
Soltu.DM.01G027750	439.636	404.715	505.354	218.317	242.33	300.782	563.959	472.117	980.01	225.889	213.53	235.423	1257.46	986.065	940.248	163.543	170.081	157.283	422.311	310.175	421.243	368.101	428.161	367.512	213.147	334.14	241.477	781.057	720.462	945.572	462.378	390.541	361.751	750.939	844.986	862.32	1507.14	1416.17	1427.68	385.686	418.861	795.514	927.152	639.173	597.565	721.297	533.354	1450.33	819.415
Soltu.DM.06G032940	249.065	261.181	333.745	256.568	255.537	418.97	373.011	346.956	434.301	435.6	415.511	362.672	322.29	336.657	467.946	274.243	301.299	257.258	556.225	365.988	529.546	563.83	606.884	646.329	1177.47	990.712	635.248	372.922	316.343	455.407	1078.27	1259.14	1567.72	708.598	720.869	780.75	314.795	289.423	383.842	1029.28	998.7	1121.23	753.841	673.028	751.025	725.965	1049.73	329.353	736.739
Soltu.DM.08G021140	208.549	218.59	277.649	263.774	306.67	439.336	212.886	180.807	216.856	375.742	356.026	339.785	274.628	268.281	443.433	423	426.713	395.334	626.555	354.3	640.433	771.533	754.738	838.325	1030.14	994.246	674.139	351.868	300.434	423.807	903.169	1099.08	1338.17	635.805	761.997	757.921	480.942	418.252	535.379	954.362	906.943	1055.49	927.804	753.63	822.316	834.583	972.266	478.191	718.574
Soltu.DM.03G023530	16.797	22.2692	21.616	52.7872	27.7646	31.4222	20.0664	20.2266	11.8066	107.459	204.448	92.5644	31.0956	4.27544	99.2192	122.617	226.074	212.934	43.2615	63.5518	42.4659	150.676	150.061	159.459	439.809	3341.44	1191.25	64.8471	83.1274	105.007	27.4298	23.2163	8.39862	3332.78	4298.74	3355.99	140.529	116.814	157.482	85.3291	60.9011	254.769	2615.2	1989.97	1707.66	2104.28	133.666	138.275	3662.5
Soltu.DM.06G021700	1267.48	1420.88	1483.13	378.456	438.282	674.531	2986.97	3146.39	3747.56	353.373	378.111	339.596	2675.39	2033.63	2694.28	432.351	405.1	367.245	1.4326	0.460621	0.437328	0.0315501	0.115623	0.0323682	0.0444552	0.34464	0.0438118	0.178609	0.398536	0.463025	0.156577	0.0382116	0.124409	0.0388381	0.0441577	0	1.03946	0.478634	0.498992	0.0726035	0.0420206	0.0815206	0.04955	0.117528	0	0.0556927	0.0653816	0.672362	0.0276653
Soltu.DM.03G029460	234.297	257.272	309.656	265.173	244.99	385.79	250.216	213.572	273.668	393.215	380.81	351.435	304.298	295.248	462.792	351.069	392.261	341.316	556.473	304.29	582.528	695.456	646.34	744.884	1296.28	992.178	754.147	337.065	255.888	391.698	897.211	1135.04	1530.78	610.265	663.294	723.367	358.574	301.884	388.575	1076.73	898.857	1017.38	776.871	777.67	759.983	771.508	997.655	349.678	665.642
novel.2764	200.735	259.451	274.332	442.775	316.786	682.293	239.54	215.866	297.923	634.134	574.978	520.197	290.762	315.734	406.818	420.717	526.481	397.764	575.926	311.615	572.66	736.192	722.278	811.497	1184.74	987.566	615.717	234.663	225.352	313.755	538.106	760.853	1335.59	481.123	729.494	524.259	481.869	296.199	498.945	986.528	624.75	1308.13	767.358	815.424	703.355	762.046	973.136	425.671	578.292
Soltu.DM.09G026740	532.795	529.5	643.618	436.248	471.413	482.736	683.185	683.666	755.597	380.396	383.77	372.88	657.942	725.441	814.302	344.72	358.796	344.901	442.592	368.764	428.719	552.36	507.072	539.068	1308.56	1009.31	843.941	395.213	376.13	461.63	638.209	718.552	766.371	506.331	473.276	559.515	263.18	261.007	298.485	621.03	614.751	652.23	712.384	536.787	586.145	611.772	629.337	274.224	513.041
Soltu.DM.03G033630	51.9172	64.5623	75.7813	1536.77	1189.52	1864.87	156.837	122.981	173.645	2245.15	2153.97	2382.88	155.234	242.443	417.09	1409.48	1459.82	1417.11	301.915	226.851	328.571	251.402	326.376	276.39	80.8139	370.106	93.8032	542.501	592.096	769.044	120.338	83.1635	150.983	165.328	191.764	168.31	496.425	363.9	449.857	137.667	91.8779	356.489	330.527	258.953	261.174	283.552	195.344	436.727	175.134
novel.5425	449.852	534.276	646.021	410.772	254.81	736.231	299.558	244.285	481.964	378.354	361.147	362.417	556.633	549.626	520.207	380.044	438.708	359.927	470.767	276.018	464.462	515.555	544.877	583.727	719.561	1380.09	460.034	223.548	233.615	332.774	210.827	268.382	523.563	262.33	357.151	270.361	945.654	612.541	1328.66	761.625	492.624	1842.14	1101.68	802.888	771.122	891.896	1032.13	962.285	296.614
Soltu.DM.09G023740	319.873	324.809	333.497	270.153	231.951	350.228	327.872	264.963	376.504	310.31	299.683	257.9	336.357	349.463	507.795	211.606	222.714	211.038	579.687	269.035	645.748	671.019	642.79	698.119	1075	913.448	708.515	366.578	259.886	435.73	1077.68	1332.03	1587.34	629.831	665.561	760.23	329.848	333.076	351.176	961.153	943.041	694.233	535.773	615.722	613.07	588.188	866.143	338.033	685.207
Soltu.DM.11G020400	583.234	587.195	650.102	484.844	554.837	451.995	641.885	670.295	659.038	284.092	272.497	257.043	1248.02	576.929	640.337	174.104	163.765	156.134	416.012	379.811	440.781	354.931	357.708	336.318	1184.41	786.504	737.18	506.815	466.683	541.178	702.091	879.623	937.208	379.797	303.507	390.154	549.525	579.052	475.509	782.245	834.658	691.954	330.541	361.816	398.884	363.747	769.619	534.695	357.819
Soltu.DM.01G003610	212.963	247.897	326.26	229.114	178.178	411.719	297.254	271.793	350.466	361.561	369.18	322.605	307.982	333.36	484.97	197.516	284.084	194.6	502.31	356.272	553.56	635.007	611.698	629.574	1351.94	1081.61	569.858	289.258	287.951	367.357	892.036	1188.13	1897.84	555.174	755.772	602.772	323.478	214.788	350.291	1047.54	739.369	1206.67	521.489	604.463	632.377	586.11	997.858	296.186	637.906
Soltu.DM.09G023580	1866.31	1850.77	2580.61	72.3475	68.9057	117.84	793.478	578.977	1123.7	35.465	35.3045	37.0096	459.94	388.133	310.81	16.647	19.6966	22.1786	245.537	120.676	239.569	324.195	468.002	387.679	325.311	645.027	197.927	1137.27	915.688	1597.66	429.671	495.519	409.394	534.128	665.758	682.115	594.455	461.832	695.749	226.93	181.442	426.406	460.366	415.936	487.173	454.492	278.26	584.012	627.334
Soltu.DM.06G026090	558.565	587.938	722.905	533.519	569.208	858.398	345.08	287.968	441.879	611.154	585.211	564.384	418.452	506.267	372.837	719.164	746.497	665.532	571.482	436.316	506.412	504.918	574.293	549.04	401.34	750.23	520.648	349.74	322.042	489.124	197.221	198.626	256.86	330.929	369.886	348.739	1108.78	896.47	1105.37	354.648	334.124	1035.85	555.788	417.063	368.142	446.998	574.875	1036.87	349.852
Soltu.DM.05G025110	218.315	212.289	233.86	158.511	156.315	174.562	329.639	326.163	299.941	243.576	243.067	240.574	408.957	361.126	506.046	198.74	203.662	191.372	492.145	459.682	514.131	518.094	488.886	524.243	1029.89	692.018	668.837	346.391	356.147	350.212	1117.8	1417.56	1617.65	716.734	650.19	769.612	350.921	374.452	408.774	1132.07	1116.43	1039.99	679.535	646.583	698.905	675.008	1096.16	378.049	712.179
Soltu.DM.12G008280	306.533	305.189	400.621	504.414	541.028	1009.96	166.733	154.417	182.897	524.882	526.866	504.312	265.407	298.06	315.747	742.007	821.765	681.108	575.059	436.02	555.766	616.948	603.708	634.18	572.752	1191.05	648.947	303.416	266.988	372.682	255.084	257.815	313.191	354.712	396.934	393.216	988.657	807.849	1045.69	462.32	456.26	1072.93	825.29	575.965	573.675	658.31	663.835	947.398	381.621
Soltu.DM.06G013200	161.005	184.654	222.463	301.985	245.391	555.716	213.114	176.628	226.525	467.461	487.707	450.867	246.015	270.366	367.913	405.745	471.098	396.155	574.748	297.69	549.317	661.901	611.992	762.696	1167.05	1139.64	602.299	282.399	241.372	382.892	675.56	909.026	1460.26	476.184	575.12	503.98	408.001	298.859	432.372	913.174	722.093	1083.46	678.411	714	685.294	692.568	906.244	379.744	518.428
Soltu.DM.06G026860	183.014	217.331	280.485	307.596	322.361	508.838	211.223	203.312	240.676	411.757	400.631	378.221	294.903	316.117	462.626	421.151	447.112	399.787	583.404	354.691	580.344	734.994	666.755	769.735	1037.93	986.474	579.329	298.429	257.485	361.021	710.261	826.758	1233.77	565.075	662.89	631.899	406.835	315.934	410.406	873.643	748.779	927.857	712.346	701.123	690.958	701.476	850.093	377.725	619.955
Soltu.DM.08G021990	2505.57	2605.84	2621.23	139.337	158.099	120.129	2932.78	3210.89	3192.38	79.8517	96.9314	92.1323	2044.2	1735.69	1753.84	104.506	93.0555	97.5336	0.375921	0.217742	0.25103	0.050708	0.0619441	0.208091	0.0714494	0.061546	0.105623	0.191377	0.228763	0.279069	0.150993	0.276365	0	0.218475	0.141943	0.125311	0.481916	0.552915	0.320797	0.058345	0.0675365	0	0	0.188894	0.0697966	0.0862302	0.0419605	0.451876	0.16191
Soltu.DM.06G002780	188.864	203.328	316.791	270.125	283.898	491.3	205.722	176.997	255.552	357.542	336.99	314.038	285.859	286.39	430.875	362.86	430.487	355.974	509.734	287.327	533.584	661.587	655.546	719.863	1229.51	1104.04	640.703	243.562	209.679	340.426	723.867	936.176	1341.11	482.581	563.406	576.684	454.303	332.058	439.039	892.891	754.098	1151.19	743.861	749.639	752.845	748.782	932.728	408.467	540.89
Soltu.DM.11G003420	625.688	684.92	867.218	481.254	498.762	668.902	476.591	419.488	658.214	444.003	446.045	382.525	623.588	754.964	568.798	363.231	428.845	372.424	505.153	341.879	553.379	613.122	612.779	667.766	736.705	1024.03	629.11	299.882	249.538	383.452	365.486	408.132	491.247	348.353	437.863	396.52	579.789	402.498	593.731	482.271	398.939	731.187	544.064	490.686	472.669	502.473	537.466	525.339	394.245
Soltu.DM.06G033230	1993.45	2174.29	2384.24	341.741	373.582	516.954	2264.91	2127.19	3547.86	281.178	315.15	282.086	2230.79	1586.58	1989.87	328.033	324.462	282.313	1.63268	0.40737	1.07348	0.271055	0.165558	0.278083	0	0.575729	0.0940995	0.319683	0.42799	0.745869	0.470819	0.902784	0.712553	0.417085	0.663898	0.0837298	1.20215	0.899515	0.714495	0.233908	0.812271	0.437728	0.319272	0	0.466363	0.261879	0.494636	0.93872	0.388238
Soltu.DM.10G006240	452.511	582.738	545.576	818.82	533.557	1411.08	433.794	354	576.332	477.74	400.095	399.857	87.0409	148.464	61.5654	161.326	186.497	159.994	784.45	549.057	751.311	765.462	838.137	830.928	766.394	2408.3	555.918	585.301	769.502	658.593	179.292	195.402	286.944	248.209	419.42	258.106	699.207	398.464	749.959	243.014	138.181	533.155	312.303	319.959	241.409	291.224	304.783	615.877	308.579
Soltu.DM.06G029590	1833.49	2254.82	2497.95	321.385	318.106	532.732	2476.29	2512.1	3923.63	267.283	278.915	234.585	1628.21	1209.59	2054.94	236.033	235.603	213.151	2.78767	1.17942	1.35973	2.94284	1.35808	4.09262	0	1.11123	0.0908122	0.802138	1.18011	1.11971	1.03856	0.237612	0.601703	0.322011	0.183059	0	0.165736	0.558058	0.689534	0.225737	0.783895	0.675897	0.513531	0.73083	0.0900143	0.444792	0.561843	0.47111	0.168357
Soltu.DM.01G040140	252.16	224.848	235.377	605.427	661.748	599.016	310.016	297.752	306.383	699.897	691.731	649.376	324.096	313.736	433.574	778.8	752.254	728.401	364.142	329.988	364.99	423.298	415.548	409.88	727.318	679.475	722.636	331.987	282.548	368.392	682.335	739.092	631.964	900.298	721.927	979.491	178.536	229.615	200.592	565.423	718.976	437.675	664.755	489.299	498.15	550.734	574.025	202.914	867.238
Soltu.DM.04G035950	732.011	920.49	890.677	528.499	439.573	622.496	506.955	464.01	940.965	477.99	479.076	451.351	994.55	1016.93	950.263	342.602	392.808	343.003	380.095	227.679	387.738	469.482	469.744	502.388	659.345	661.702	468.822	298.453	267.069	313.127	305.013	306.014	469.571	326.211	451.19	366.3	399.742	249.095	336.232	448.559	319.563	600.414	550.756	570.343	505.405	542.168	456.179	328.357	381.234
Soltu.DM.02G031760	261.67	293.827	348.103	342.664	313.361	647.844	211.47	167.462	275.816	382.239	407.801	404.437	289.521	384.634	277.949	346.926	376.244	330.071	545.649	291.005	536.247	655.821	654.442	702.17	961.617	1081.96	607.104	276.89	256.419	380.387	482.748	609.144	916.52	446.142	632.005	492.435	443.693	295.774	468.684	724.914	545.059	1059.53	961.574	848.639	804.816	871.676	776.502	402.717	523.527
Soltu.DM.03G029120	72.2	85.9814	104.298	1150.74	1123.2	1826.28	182.089	163.188	292.266	1107.57	1042.31	1006.44	261.709	330.014	367.445	998.247	1127.98	927.622	327.49	193.608	291.519	295.237	261.345	310.3	884.94	662.634	427.803	211.066	179.882	277.181	409.435	474.982	639.036	347.964	452.89	403.955	177.738	142.882	182.012	451.089	345.845	541.904	503.364	542.592	579.012	541.656	446.28	167.544	401.603
Soltu.DM.06G023210	250.88	299.879	372.045	344.6	255.852	550.517	224.05	221.249	281.494	450.42	420.449	376.614	264.272	248.63	438.391	259.618	314.031	234.936	677.964	325.458	689.869	722.62	679.773	782.275	1293.18	982.493	604.178	261.628	205.529	309.238	640.422	925.598	1421	457.58	566.587	533.313	366.951	263.064	412.045	733.506	681.096	941.513	372.602	477.221	447.416	432.413	785.372	347.353	519.16
Soltu.DM.01G047280	589.785	558.13	587.971	327.182	365.897	341.498	690.736	730.47	710.506	412.095	411.931	398.86	703.702	638.02	751.84	439.267	454.116	433.524	360.682	383.683	366.96	431.536	424.711	413.234	499.573	341.964	506.144	366.653	361.283	406.127	546.28	581.361	589.692	597.32	536.183	607.003	340.077	363.618	352.31	536.941	644.304	536.976	666.173	523.335	552.297	580.602	572.74	352.001	580.169
Soltu.DM.09G004030	77.1214	74.8116	84.8644	219.875	249.36	267.88	84.517	70.846	68.306	202.528	190.329	189.61	56.839	97.5152	81.1165	167.174	176.685	171.822	380.83	274.795	418.528	544.515	508.645	522.465	1071.95	780.357	795.513	570.807	477.288	653.607	1279.82	1373.72	1471.23	1005.12	887.031	1102.2	280.58	345.239	347.509	873.826	961.341	661.67	711.282	625.625	692.12	676.342	832.279	324.443	998.116
Soltu.DM.04G000950	169.423	184.156	208.284	267.039	260.358	397.538	179.638	160.528	193.682	325.132	337.737	284.914	249.795	249.423	390.123	316.452	342.184	301.055	536.584	302.788	574.694	675.312	689.754	758.226	981.633	974.073	618.787	295.305	223.561	365.161	761.565	939.984	1217.14	538.714	571.21	607.509	381.632	328.361	386.02	874.573	800.872	828.415	662.477	725.16	702.36	696.666	834.62	365.337	572.478
Soltu.DM.01G039380	235.063	217.459	278.264	232.127	233.412	359.476	253.86	225.788	244.819	294.606	307.075	289.578	275.552	266.897	417.246	283.903	305.27	273.785	428.853	350.901	537.994	574.21	565.095	622.716	1100.11	944.987	673.402	336.433	292.466	390.167	816.377	1051.5	1222.86	570.044	530.669	633.3	330.514	326.1	365.688	872.574	876.221	847.822	686.872	557.687	611.224	618.594	865.539	340.767	578.004
Soltu.DM.06G021100	235.989	252.7	292.577	177.798	150.472	260.643	246.786	205.842	262.742	247.344	233.165	195.609	270.22	257.953	464.038	162.294	179.563	152.431	457.373	256.114	501.718	555.889	552.908	597.888	1296.77	1051.52	659.716	264.125	209.381	354.682	991.736	1220.31	1607.67	511.122	542.053	626.554	268.208	237.135	311.85	900.681	823.32	945.829	667.61	562.506	611.564	613.893	889.943	272.398	559.91
Soltu.DM.08G027920	399.535	397.89	474.868	267.81	297.273	291.681	609.28	585.729	492.639	206.638	219.173	197.865	684.786	416.227	548.799	345.628	356.939	342.53	334.377	273.023	324.259	393.929	406.601	384.143	750.623	882.543	589.82	418.596	390.118	449.66	579.985	526.899	527.652	506.314	486.926	522.637	387.007	389.461	409.305	648.546	567.591	785.379	1209.32	757.684	689.219	885.408	667.172	395.258	505.292
Soltu.DM.06G000550	383.474	401.246	497.538	286.91	291.072	375.362	660.27	651.82	651.998	471.447	475.709	510.87	730.266	619.492	751.647	315.091	330.528	311.273	295.398	277.698	275.406	351.892	325.142	353.492	851.808	924.688	600.484	629.252	662.239	783.303	354.509	382.142	412.968	427.63	403.27	435.087	315.828	277.144	285.193	396.23	403.291	522.631	953.209	567.355	522.01	680.858	440.718	292.721	421.996
Soltu.DM.04G009150	276.135	283.142	317.611	362.932	337.602	499.731	300.406	276.228	311.358	495.947	479.771	537.187	282.923	315.179	354.643	500.469	474.772	471.491	421.098	394.588	461.446	502.4	494.832	523.69	580.949	545.828	494.455	370.98	393.417	444.134	440.057	534.378	643.268	610.092	774.124	603.628	489.134	414.99	526.299	624.623	562.057	780.066	791.771	667.091	672.357	710.407	655.582	476.808	662.615
Soltu.DM.12G013220	193.19	212.75	237.241	244.453	218.443	376.456	163.756	155.991	217.339	386.075	370.004	324.859	253.954	256.149	345.69	343.843	393.877	340.063	474.882	245.471	485.422	630.859	607.598	661.978	1107.98	931.7	701.589	293.725	227.211	358.886	614.54	760.615	1076.18	552.705	692.801	646.268	324.719	228.252	369.374	812.049	656.09	965.639	742.032	689.142	646.656	692.61	811.259	307.448	630.591
Soltu.DM.12G004790	2374.49	2432.33	2858.37	61.5299	73.1382	67.779	2543.19	2607.37	3495.38	22.785	38.3037	29.7395	1660.62	1624.24	1455.74	49.4058	43.9377	42.6228	0.0923131	0.0285172	0.0328769	0.0332057	0.0405636	0.0681334	0.046788	0.0806057	0	0.0626606	0.089882	0	0.0329588	0	0	0.0408762	0	0	0.58908	0.724142	0.525177	0.191034	0	0.128698	0.0521502	0.0412319	0	0.0311273	0.106577	0.6128	0.0136254
Soltu.DM.04G029870	225.91	218.463	256.187	194.995	200.309	286.851	204.696	176.157	210.002	341.184	342.309	286.891	271.557	247.134	414.768	330.176	349.847	312.295	475.346	285.581	492.448	511.965	530.273	556.85	1111.48	878.877	617.162	253.292	208.373	318.035	778.079	1007.92	1219.05	534.945	518.196	594.473	306.007	302.889	373.031	882.123	888.423	950.455	750.119	581.748	649.563	660.477	907.001	327.309	549.205
Soltu.DM.01G044280	1297.91	1419.08	1590.95	395.757	391.492	575.835	2332.59	2609.31	2989.9	426.567	438.673	361.659	1701.92	1397.74	1949.09	496.754	518.927	459.727	8.87892	4.68518	5.49222	3.25494	2.96814	3.4334	0.516769	1.72492	0.636612	3.50366	2.73003	4.26109	2.54819	3.05381	2.83212	2.42667	1.92492	1.07627	3.13698	3.39049	2.61024	1.63521	1.40435	1.59914	2.08798	1.82161	2.08236	1.99731	1.54623	3.0459	1.80929
Soltu.DM.12G022950	1988.69	2107.09	2271.11	200.454	218.589	254.298	2122.52	2300.2	2676.27	131.938	148.086	125.697	2358.53	1899.58	2013.14	153.018	151.065	134.069	2.26884	1.61204	1.65648	1.95868	1.54528	1.96761	0.517473	1.68393	0.226659	2.34858	2.57727	2.29564	5.46784	5.28812	6.65082	2.36091	2.39872	2.52102	1.86148	2.01192	2.92573	6.57322	4.72829	5.42997	2.11485	2.38145	2.41518	2.30383	5.57716	2.26638	2.42688
Soltu.DM.12G022210	285.185	264.48	337.71	223.042	220.978	325.762	249.921	240.35	288.811	261.891	265.524	250.101	325.399	317.529	474.881	266.757	284.554	268.791	383.299	312.469	483.081	562.415	565.83	562.851	1098.41	883.056	702.286	290.837	242.008	338.478	684.653	841.094	1046.31	495.774	547.717	569.328	326.196	278.452	307.912	814.625	750.797	917.926	803.053	659.425	709.307	723.928	827.782	304.187	537.606
Soltu.DM.11G004210	196.587	208.505	203.917	237.988	105.622	279.335	249.66	253.921	209.567	315.89	296.403	301.026	142.916	181.597	297.48	187.558	255.881	168.239	526.165	468.885	543.745	598.817	551.961	638.488	1084.61	850.924	561.789	314.089	337.42	324.179	625.155	833.041	1172.9	608.36	528.796	491.157	427.249	351.539	485.666	1014.67	807.804	1042.56	575.225	680.863	682.594	646.227	955.011	421.484	542.771
Soltu.DM.05G023430	177.006	235.925	213.304	212.638	98.2238	309.854	274.771	244.28	362.599	311.357	313.579	292.705	193.367	254.148	346.327	124.462	159.754	110.487	489.244	250.102	495.466	581.29	555.017	664.91	1152.95	936.234	548.694	207.819	239.583	327.42	710.29	986.694	1712.68	492.077	785.363	525.949	332.094	244.668	358.319	851.09	608.346	1091.05	514.901	608.075	590.015	570.997	850.163	311.694	601.13
Soltu.DM.06G033220	2143.42	2414.78	2367	448.555	422.557	612.554	2178.42	2147.06	2969.74	371.072	405.586	383.953	1248.37	999.317	1189.51	240.912	233.199	211.628	3.86163	1.78939	2.51423	1.36735	1.5908	2.20441	0.458726	0.948344	0.36167	3.13317	2.58495	2.94636	3.03751	2.91781	4.27919	1.20229	1.4581	1.52862	1.32012	0.864317	1.23577	0.599347	1.30081	1.51416	1.0226	0.808503	1.1651	0.998732	1.13811	1.14007	1.39634
Soltu.DM.09G005320	141.171	130.831	158.608	263.438	307.813	239.082	429.936	383.904	501.892	364.326	354.294	343.801	385.509	362.198	560.883	489.383	470.032	444.071	322.435	278.507	322.876	303.669	289.048	285.047	469.407	226.35	430.909	626.331	558.082	730.397	802.678	772.668	637.659	974.142	810.25	1078.1	464.144	531.865	385.761	544.637	724.408	479.272	495.867	566.603	556.675	539.715	582.772	460.59	954.165
novel.2997	205.794	210.066	231.905	218.417	198.046	320.462	247.702	212.527	244.878	279.467	280.468	270.509	209.747	189.631	288.896	200.361	204.357	198.431	482.037	324.469	499.604	553.04	503.09	564.393	1152.31	893.57	665.344	288.531	248.35	343.184	769.6	1020.75	1279.54	552.77	662.834	594.193	278.619	259.623	312.785	843.745	757.632	860.31	645.05	553.046	599.312	599.136	820.562	283.676	603.266
Soltu.DM.02G030180	2386.59	2749.17	2143.11	100.304	75.4943	54.5793	770.29	873.093	529.284	62.5643	53.1793	73.3261	593.397	508.836	276.463	63.9722	60.8596	69.6965	219.994	345.208	208.259	237.06	193.336	174.766	119.894	102.656	177.711	449.911	627.092	382.538	213.338	229.814	193.487	139.102	126.714	110.815	1059.47	894.406	788.261	355.003	358.571	355.072	268.873	431.079	412.031	370.661	356.215	914.044	125.544
Soltu.DM.08G018950	78.505	101.114	96.1021	514.212	524.561	649.619	858.655	921.634	1133.74	412.886	393.603	416.09	482.929	674.853	804.308	400.131	394.379	379.721	261.885	265.501	302.633	394.847	366.302	368.685	839.522	953.305	729.904	180.46	204.908	205.905	331.825	328.594	375.171	605.453	1137.03	708.471	204.364	133.053	178.386	410.596	257.608	376.05	336.668	447.824	428.991	404.494	348.085	171.934	816.983
Soltu.DM.04G013260	161.622	197.459	197.937	218.528	175.668	345.735	164.047	149.248	180.271	296.912	287.275	224.798	208.878	229.309	343.97	236.665	250.356	232.578	501.804	285.232	505.243	631.851	602.511	657.999	1241.83	1069.53	720.766	265.234	230.024	325.994	582.143	726.442	1098.64	498.266	659.267	555.648	317.285	211.333	331.523	867.923	639.104	976.509	642.176	641.982	678.215	654.124	827.845	286.714	571.06
novel.1122	170.909	179.97	208.908	569.5	580.618	800.954	195.406	188.727	225.864	841.028	866.803	868.753	173.616	126.566	288.318	792.847	851.547	728.521	291.046	233.129	276.141	424.659	412.128	434.88	593.884	858.61	544.335	310.324	288.39	350.357	337.953	351.121	408.688	566.763	561.928	583.876	256.146	254.678	312.446	393.98	397.833	523.421	887.685	506.623	532.794	642.367	438.411	274.423	570.856
Soltu.DM.11G009770	476.89	601.629	583.385	42.2157	26.1014	72.0447	246.006	227.145	517.674	17.5889	15.8196	15.9737	111.511	122.504	117.09	8.51701	11.0622	11.8702	102.615	49.7137	123.04	364.17	342.664	346.135	2195.97	2913.67	1169.18	24.4557	33.7806	39.9765	202.385	298.052	517.848	455.561	592.932	492.499	98.5333	59.6652	119.338	1130.47	699.636	1563.06	1124.88	1116.27	968.823	1069.99	1131.05	92.5123	513.664
Soltu.DM.01G035790	226.788	253.174	296.58	191.823	173.974	330.452	221.813	176.642	257.938	271.651	257.106	252.874	254.524	248.021	378.856	199.381	220.059	178.834	437.032	241.257	432.892	536.54	511.594	570.651	1089.06	926.011	584.712	227.905	200.008	305.905	700.151	953.225	1287.97	431.414	630.661	500.473	265.142	215.206	314.099	873.638	757.547	1034.58	692.51	590.07	637.593	640.058	888.588	264.816	520.849
Soltu.DM.01G025780	165.735	195.963	257.254	187.707	212.617	313.636	169.964	160.928	219.778	324.504	299.156	267.504	241.105	233.684	382.1	216.322	238.699	217.334	490.925	267.958	495.318	633.789	567.119	678.719	1279.34	1137.14	670.179	219.015	185.748	282.772	669.752	815.586	1160.31	409.31	542.629	491.051	245.096	171.929	274.73	784.836	609.02	1006.01	654.5	614.282	636.226	635.002	799.955	230.585	480.997
Soltu.DM.04G021720	84.4911	91.8185	113.743	476.112	469.191	698.759	210.61	201.819	289.64	366.272	355.184	350.946	166.678	167.973	334.789	374.525	393.539	370.161	503.7	433.403	481.967	406.227	382.082	400.469	933.269	1052.25	576.244	317.454	306.772	335.493	374.155	427.734	559.693	771.007	904.18	805.005	412.465	319.436	342.331	708.687	598.447	734.683	500.692	606.99	566.687	558.123	680.606	358.077	826.731
Soltu.DM.07G000600	609.28	614.301	779.801	423.879	453.532	663.599	348.379	291.521	446.324	341.246	342.002	335.57	520.956	560.443	477.754	429.621	443.572	422.22	386.267	255.919	382.974	443.059	442.016	484.166	703.165	762.616	520.867	319.455	278.647	387.713	377.705	412.728	494.468	327.23	398.834	380.708	294.129	237.133	295.706	500.929	429.92	581.564	632.442	531.647	500.244	554.777	504.138	275.656	368.924
Soltu.DM.10G017660	67.3565	72.6063	82.7853	179.937	177.798	230.685	124.007	130.714	106.274	135.053	132.525	131.152	31.8331	35.7755	65.6854	112.972	123.323	123.58	295.298	255.034	312.779	502.849	456.778	481.417	1067.22	1008.24	550.067	274.162	281.479	273.558	720.443	749.318	908.126	981.696	973.632	1034.13	208.033	198.261	254.448	1059.5	915.552	1140.58	1266.7	929.367	949.351	1048.47	1038.55	220.247	996.485
Soltu.DM.06G000420	250.668	246.336	312.418	229.796	228.931	356.547	217.899	203.458	228.927	315.5	310.802	297.967	255.572	273.226	377.457	410.336	427.483	408.22	479.547	306.999	477.515	542.783	508.528	568.592	821.21	792.435	553.673	322.681	251.812	361.221	581.702	704.266	826.313	468.79	469.583	515.68	417.527	387.439	437.094	640.71	620.793	681.43	684.942	554.573	560.088	599.868	647.644	414.02	484.684
Soltu.DM.11G000860	245.811	268.623	306.695	212.304	202.572	282.842	222.282	217.187	213.9	224.632	214.794	217.074	238.339	190.317	338.538	184.851	192.762	180.69	563.828	449.402	598.375	660.422	650.088	701.282	1308.15	939.24	696.333	229.114	238.803	251.717	635.74	907.585	1164.84	431.808	499.552	372.695	263.911	238.069	294.55	839.028	636.858	748.292	440.618	459.883	462.543	454.348	741.393	265.51	434.685
Soltu.DM.09G027700	425.954	470.25	536.892	155.33	163.069	130.609	377.283	387.295	306.978	110.734	103.982	86.217	545.764	592.84	316.352	96.6182	93.5908	101.622	199.121	288.255	240.908	430.966	428.221	393.94	1024.12	635.538	967.144	478.539	463.476	560.994	570.627	502.446	522.82	319.243	332.248	331.519	344.896	281.628	343.858	427.897	428.876	838.24	1355.22	1017.15	1021.77	1131.38	565.004	323.461	327.67
Soltu.DM.10G018460	279.635	368.367	324.179	398.93	262.922	509.472	274.719	222.879	402.736	399.325	306.501	340.802	248.51	292.982	344.463	187.214	233.4	189.638	401.067	223.5	394.576	625.821	581.348	663.387	1053.66	1174.21	671.711	303.48	266.792	352.059	363.848	412.936	564.501	394.308	628.573	482.756	290.977	174.969	265.102	605.391	346.613	756.705	758.38	699.193	664.892	707.489	569.569	243.683	501.879
Soltu.DM.11G006940	190.474	229.196	263.533	301.565	278.423	604.878	228.088	223.969	217.261	458.192	415.953	410.227	290.398	279.965	453.103	377.057	432.646	363.956	448.752	313.731	463.906	504.88	479.847	560.16	896.637	811.093	459.898	282.831	248.426	330.575	623.452	716.441	1051.17	497.296	502.873	483.538	300.518	230.334	291.345	702.949	584.15	634.822	404.462	420.687	429.499	418.216	640.64	274.066	494.569
Soltu.DM.12G008140	311.729	330.984	361.106	243.88	223.659	276.906	163.838	161.851	185.177	139.172	130.937	127.453	134.982	185.418	155.288	163.119	182.512	164.791	365.687	293.888	375.93	536.248	508.232	471.559	1281.79	1558.67	803.076	351.849	324.294	353.543	426.23	443.57	495.718	594.67	596.963	611.463	333.161	314.867	332.415	716.32	575.742	742.191	821.659	841.119	937.385	866.721	678.084	326.814	601.032
novel.4850	360.573	349.847	411.1	355.277	402.051	458.849	229.498	216.776	231.326	403.645	396.494	381.738	215.232	258.397	259.836	529.199	545.052	468.695	431.344	342.755	429.964	400.701	395.371	392.914	632.15	507.234	519.174	390.966	341.217	460.151	537.154	581.471	607.03	585.895	521.785	642.573	355.181	404.289	383.505	587.59	630.23	534.418	523.927	488.189	542.204	518.107	584.079	380.992	583.418
Soltu.DM.08G001360	1421.45	1732.99	1962.89	312.901	281.532	526.707	2075.37	2046.73	3965.25	302.972	319.849	251.68	1282.02	968.442	1469.5	217.611	259.12	215.516	3.49139	1.22101	1.75959	0.426525	0.347358	0.729308	0	0.345125	0	0.402436	0.256562	0.521636	0.282236	0.0860969	1.02782	0.262526	0.298484	0	1.08096	0.471818	0.449725	0	0.189359	0.183679	0	0.17654	0.391391	0.18931	0.124346	0.6675	0.187003
Soltu.DM.06G034170	186.117	214.591	260.803	211.274	181.827	325.591	158.861	133.083	228.829	270.33	270.014	207.397	261.857	265.793	391.486	218.153	234.637	204.303	438.281	208.113	461.304	552.163	484.345	558.122	1181.3	1039.53	647.316	211.895	168.711	277.006	611.886	792.375	1178.91	391.508	535.3	497.531	280.301	181.099	303.187	804.332	607.829	950.035	564.382	586.411	611.189	587.327	787.399	254.862	474.78
Soltu.DM.07G014120	150.086	176.139	225.908	179.226	166.774	295.76	172.22	143.76	214.837	238.883	236.321	205.46	216.987	227.885	319.277	195.247	233.636	182.743	451.181	214.36	444.701	534.622	517.562	574.035	1277.28	1173.53	591.383	201.618	174.455	262.255	594.37	774.972	1132.04	383.21	463.197	420.29	280.053	210.5	320.381	854.458	662.877	1122.94	661.271	600.057	648.37	636.566	880.092	270.312	422.232
Soltu.DM.03G018650	0.563709	1.66079	4.15719	1.01309	0	0.282736	0.61021	1.0591	0.390947	0.593832	2.05806	1.15808	1.47697	2.08564	0.515852	1.1732	0	0.519078	14.4292	14.1389	19.2463	16.0667	23.8672	25.8442	30.7438	549.872	94.3395	222.898	219.328	327.369	38.49	45.4044	13.5574	2895.42	3545.75	3150.63	106.069	98.6441	101.853	46.4444	50.1947	250.493	2058.68	2909.04	2409.57	2459.09	115.711	102.189	3197.26
Soltu.DM.03G036070	228.529	225.065	303.584	194.657	211.201	376.427	202.867	174.162	224.154	247.174	242.679	228.028	268.619	259.331	410.917	230.072	251.827	227.759	418.897	259.182	451.809	546.453	523.704	585.45	1019.82	831.711	559.382	240.721	191.815	293.044	621.451	816.133	1161.23	509.104	552.787	548.491	304.11	234.549	314.72	710.351	664.931	817.014	572.484	529.772	505.622	535.959	730.765	284.459	536.794
Soltu.DM.03G026000	125.087	144.619	226.886	162.602	181.89	271.698	131.921	118.143	187.144	294.946	275.3	232.052	298.891	304.496	457.789	261.451	346.729	295.224	389.612	202.362	407.772	526.763	492.386	537.081	1141.87	740.276	492.42	181.805	143.582	226.016	686.605	854.551	1259.09	429.605	507.735	506.088	277.655	220.42	316.172	875.372	700.7	885.822	612.872	682.86	673.287	656.34	820.631	271.416	481.143
Soltu.DM.09G002180	73.5605	82.1334	139.353	263.217	378.722	577.939	221.66	169.716	1273.89	1065.68	1124.39	974.182	138.735	90.8894	160.183	1035.22	995.564	990.334	192.82	119.29	195.582	225.984	210.915	255.824	21.6596	508.271	92.7568	580.899	487.156	779.511	61.4238	69.4801	107.482	115.976	236.329	143.433	1578.39	719.366	1421.3	138.579	123.263	725.175	108.639	165.491	117.245	130.458	329.006	1239.68	165.246
Soltu.DM.09G031790	288.441	284.124	340.135	674.486	782.551	789.54	513.099	507.017	446.012	476.593	477.919	470.562	234.934	257.481	413.422	712.883	703.334	686.698	288.976	305.74	287.332	224.272	221.23	213.432	408.77	466.559	450.335	709.093	641.563	653.067	248.354	222.348	220.316	456.27	446.703	474.193	339.189	345.94	364.016	279.55	270.415	307.036	485.068	444.813	420.018	449.966	285.667	349.715	459.055
Soltu.DM.11G023040	218.301	220.64	260.613	327.218	329.154	363.618	199.118	198.934	157.622	233.383	230.93	215.554	172.883	225.86	214.782	306.549	338.826	298.682	246.81	202.135	243.225	290.754	298.805	281.675	605.625	816.504	417.665	636.489	516.56	629.404	420.012	394.218	430.688	604.765	569.775	609.593	442.146	467.166	492.794	717.929	646.044	898.104	1008.68	838.108	858.325	901.705	754.026	467.369	594.711
Soltu.DM.10G025840	289.382	273.118	285.628	435.436	559.863	389.411	738.182	720.478	592.311	427.798	415.27	410.894	343.685	331.869	565.046	508.889	519.836	519.841	371.099	344.503	357.041	260.21	246.212	247.801	339.999	200.273	318.47	555.859	500.615	577.377	625.591	613.423	485.254	479.167	386.059	506.689	276.815	358.363	304.382	472.457	622.517	277.645	261.205	355.474	361.213	325.964	457.54	313.187	457.305
Soltu.DM.06G030560	179.939	172.251	238.721	231.557	243.537	435.402	184.654	167.856	195.26	260.712	260.385	237.129	283.795	223.476	446.792	212.141	226.223	204.095	413.095	276.035	469.213	563.398	521.09	632.069	1004.55	780.887	523.775	215.132	182.144	282.241	651.862	899.788	1165.46	472.765	490.57	521.791	234.284	190.665	284.861	756.627	691.578	865.661	547.07	467.083	514.53	509.561	771.288	236.604	495.042
Soltu.DM.01G010750	419.936	413.308	423.659	551.716	564.775	610.295	387.909	384.822	468.353	643.434	624.12	599.667	383.479	427.062	441.35	341.483	348.475	314.874	453.432	395.081	447.57	447.37	422.492	438.364	529.871	442.968	390.859	341.94	310.978	388.542	491.686	521.057	572.166	437.191	382.495	451.055	196.725	192.659	208.455	412.893	461.359	356.754	315.361	287.607	306.655	303.208	410.335	199.28	423.58
Soltu.DM.03G019390	209.766	234.938	250.824	247.822	217.224	290.842	245.498	240.904	815.883	203.486	203.401	209.376	670.579	778.542	466.359	122.02	128.854	114.37	305.654	246.516	271.872	341.447	357.225	373.165	840.88	625.527	361.418	343.19	365.433	362.641	588.587	590.465	731.729	415.393	509.644	459.108	414.408	317.844	385.628	683.841	478.876	761.336	691.689	679.548	747.588	706.275	641.351	372.627	461.382
Soltu.DM.10G015780	171.436	231.85	251.701	430.093	312.701	536.118	263.833	245.795	411.421	539.936	538.536	416.74	332.518	489.784	347.985	271.651	347.163	268.101	481.786	190.307	426.986	519.275	507.891	542.393	698.367	495.225	377.674	219.691	167.997	250.589	458.348	618.838	995.376	371.105	563.918	427.088	482.563	326.534	520.355	656.569	387.223	666.638	265.746	436.747	431.378	377.957	570.144	443.151	454.037
Soltu.DM.02G002360	119.853	157.602	161.64	191.749	123.78	272.905	141.39	109.702	156.743	288.022	245.524	207.733	153.533	141.67	237.262	100.285	120.04	101.185	473.518	226.957	458.502	654.415	559.076	649.265	1441.81	1285.84	764.612	196.723	170.767	242.992	518.46	793.527	1412.35	402.236	531.052	464.521	221.178	137.588	260.949	850.421	511.196	1066.78	470.394	552.417	529.548	517.453	809.467	206.572	465.937
Soltu.DM.03G033790	197.522	196.414	243.441	188.921	190.141	305.794	224.985	189.321	208.783	238.97	247.808	236.319	239.954	219.631	337.176	242.399	248.987	249.873	451.366	305.253	469.917	516.036	489.081	558.157	925.584	805.426	569.781	254.339	214.543	302.393	668.015	888.75	1048.29	431.808	435.254	491.334	261.561	245.462	291.127	767.332	701.519	827.007	606.414	492.978	512.449	537.28	765.286	266.05	452.799
Soltu.DM.02G013620	218.847	245.568	264.953	264.162	250.503	407.073	180.701	163.906	218.881	344.515	334.119	312.093	200.386	219.331	284.009	276.1	306.789	263.038	461.872	268.225	452.755	544.487	524.768	574.67	805.049	705.817	534.479	257.181	219.312	349.56	532.309	642.237	865.607	469.8	655.358	545.455	327.998	275.234	353.759	629.263	558.909	732.614	594.835	543.733	522.157	553.575	640.262	318.997	556.871
Soltu.DM.01G021850	183.836	242.028	257.861	181.501	131.058	299.408	191.002	174.917	237.669	207.919	195.276	181.063	234.637	244.997	338.891	124.049	151.454	129.92	455.291	265.733	514.715	595.677	518.335	566.311	1163.43	1009.18	521.2	178.464	167.073	207.191	559.428	730.328	1189.36	344.795	457.522	366.038	302.245	188.291	316.218	914.512	568.454	1047.69	509.104	631.475	638.582	593.053	843.552	268.918	389.452
Soltu.DM.01G039490	327.809	345.491	494.54	450.613	471.208	808.131	193.229	159.924	233.362	555.656	567.047	485.448	228.486	272.959	299.307	578.537	669.279	606.436	446.064	297.016	424.287	467.884	467.301	458.934	386.722	479.827	366.79	231.11	226.254	283.086	236.243	263.144	383.748	376.519	435.416	411.167	515.935	390.968	516.584	410.204	349.987	639.659	527.101	461.94	421.671	470.237	466.617	474.496	407.7
Soltu.DM.11G021830	347.088	348.686	429.209	293.171	241.951	490.971	398.439	334.245	504.611	304.382	278.964	283.864	366.175	372.976	396.937	196.568	198.629	175.283	380.212	291.581	373.328	437.785	424.525	463.238	1104.21	1025.36	539.841	215.627	282.647	290.535	374.461	499.161	812.987	294.205	409.442	308.743	256.057	167.476	266.705	609.466	407.112	922.587	505.835	482.721	500.366	496.307	646.389	230.079	337.463
Soltu.DM.03G026710	191.688	241.34	260.98	239.872	178.364	355.395	208.516	195.579	260.628	283.664	277.833	247.103	261.304	280.936	381.004	182.082	216.943	175.061	451.999	241.225	460.236	545.424	504.746	552.236	944.08	831.257	491.637	227.37	191.768	270.402	607.732	751.246	1073.37	457.511	518.097	475.4	280.617	214.871	317.125	767.183	594.887	798.704	492.803	508.318	525.59	508.903	720.258	270.871	483.669
Soltu.DM.12G001620	149.055	176.883	202.331	186.224	131.203	360.9	162.169	147.435	232.59	190.098	202.547	200.284	231.518	238.585	351.387	119.152	158.421	112.084	491.642	209.038	433.16	585.652	538.824	668.235	1153.54	828.368	501.322	182.182	156.202	211.968	594.18	825.63	1325.15	337.486	534.904	353.555	281.616	180.239	310.333	889.821	535.345	993.433	481.37	657.043	668.145	602.186	806.199	257.396	408.649
Soltu.DM.02G014050	1313.23	1409.46	1727.15	264.061	298.037	343.748	1714.55	1771.72	2448.99	224.327	252.191	216.971	2051.32	1638.41	1962.38	264.675	258.634	242.888	0.552842	0.236469	0.13631	0.045891	0.168179	0	0	0.111399	0	0.346394	0.33125	0.617367	0.0455498	0	0	0.0564918	0.0642294	0	0.523364	0.609171	0.290323	0	0	0	0	0.113967	0.0631663	0.0590443	0	0.474286	0.0402404
Soltu.DM.07G027980	1169.81	1666.36	1883.11	235.64	260.675	376.321	1715.62	1603.73	2907.54	219.9	226.411	208.572	1868.4	1365.29	1961.69	235.131	248.632	222.103	2.67462	0.982133	1.67146	0.599031	0.399146	0.838041	0.306929	0.528774	0.151244	1.02763	1.03185	1.26542	0.810786	0.263822	0.85895	0.402222	0.838408	0.605595	1.51814	0.671248	1.03355	0.689249	0.43518	0.703548	0.0855263	0.608582	0.449744	0.381284	0.609326	1.07431	0.615408
Soltu.DM.09G022170	101.231	271.783	260.767	229.534	207.28	462.403	74.8394	55.6688	91.9806	170.945	212.336	291.78	227.058	251.783	362.42	302.561	318.554	278.684	496.869	222.705	369.384	641.302	538.601	586.354	1267.69	1079.3	434.299	220.478	70.6222	181.132	320.859	390.543	1091.82	304.798	373.348	274.751	277.355	176.806	310.488	808.687	732.584	979.459	714.425	652.729	674.063	680.406	840.243	254.883	317.633
Soltu.DM.07G028590	1113.44	1139.31	1140.22	149.645	173.137	155.978	2032.34	2091.98	2457.86	136.989	152.125	146.273	1680.18	1330.88	1909.17	144.51	138.294	134.062	49.3736	41.7673	50.0122	73.7173	68.0447	74.4119	92.4492	81.1348	84.3508	53.4421	44.2159	56.4568	131.008	123.013	119.762	99.8723	90.4817	101.682	34.6342	43.442	43.0717	92.3548	99.4326	67.6845	95.7866	84.7847	92.6236	91.065	86.4907	40.3826	97.3453
Soltu.DM.06G006540	377.259	351.291	429.322	185.518	224.12	264.11	266.401	267.711	291.5	241.494	234.196	241.282	295.319	252.339	299.606	244.371	243.515	237.202	400.774	351.784	410.54	461.257	440.14	461.716	716.345	627.109	538.446	282.921	267.961	301.576	578.671	695.868	787.177	591.84	531.374	603.34	281.748	308.584	331.597	610.189	642.175	577.609	611.007	451.094	504.449	522.183	609.991	307.309	575.518
Soltu.DM.05G012720	309.797	306.116	387.715	336.316	356.203	424.679	202.827	193.172	239.432	348.024	343.076	360.188	274.26	331.5	274.509	324.94	327.13	330.997	379.168	320.715	380.767	452.809	438.962	457.171	664.468	768.294	545.476	368.39	341.408	415.385	430.536	473.658	557.885	520.01	587.467	570.869	300.947	274.871	315.115	479.392	417.309	532.923	611.681	507.02	521.103	546.601	476.541	296.977	559.449
Soltu.DM.04G036630	66.7115	65.1723	75.8117	408.808	469.086	466.256	184.949	183.858	208.838	290.267	297.596	272.323	173.427	153.671	211.345	412.434	409.165	393.757	374.298	379.237	377.002	376.821	343.975	355.244	1067.55	710.135	791.162	290.984	277.628	356.981	419.687	439.502	478.363	782.073	651.004	808.548	222.92	241.836	215.852	573.738	651.037	666.757	610.804	514.784	553.95	559.846	630.51	226.869	747.208
Soltu.DM.02G026870	2531.5	2464.63	2288.9	116.324	129.362	110.314	1648.11	1765.82	1904.03	63.8889	82.3944	66.5916	1766.16	1342.63	1564.34	131.889	117.383	121.032	1.27586	1.10462	1.27349	1.72101	1.52697	1.82139	2.11865	1.69306	1.61001	0.769172	0.980728	0.576043	4.9628	3.94935	4.19084	2.20776	1.64808	1.5669	1.72168	1.82074	2.06293	2.43878	2.46105	1.84894	1.1665	1.16972	1.09716	1.14446	2.24959	1.86845	1.80758
Soltu.DM.11G020870	56.1514	66.4652	72.3357	214.488	168.348	303.48	318.093	287.736	335.208	168.176	151.356	178.416	120.757	70.0738	133.273	78.4597	86.5559	85.9173	368.391	296.888	460.067	529.074	528.1	504.866	1137.7	1210.33	627.806	198.017	218.275	238.482	550.711	708.007	977.056	378.243	508.175	352.617	255.457	189.36	348.933	816.736	623.34	1131.9	745.559	686.216	743.087	724.954	857.325	264.583	413.012
Soltu.DM.05G025320	154.734	131.878	181.45	422.465	259.161	454.98	244.997	180.446	251.577	597.079	629.716	586.017	194.866	94.2132	334.143	410.04	466.543	380.454	208.005	166	208.878	461.506	488.784	480.038	748.364	614.464	562.399	263.376	231.201	303.585	304.634	308.447	330.57	636.763	639.347	581.54	230.811	250.349	280.554	466.195	500.5	720.697	1024.95	595.22	578.37	732.848	562.464	253.904	619.217
Soltu.DM.08G015510	70.278	68.9194	83.2104	1398.89	1919.66	1394.29	421.262	406.507	322.857	1211.87	1208.54	1165.71	94.6479	153.619	458.493	1860.29	1751.69	1847.17	185.304	188.225	150.754	56.6195	52.2044	55.3587	94.9357	79.2225	94.1706	45.6995	40.3522	48.9756	64.9895	72.5392	89.4821	130.329	117.211	131.107	43.9664	44.0951	46.0765	64.5414	68.4022	66.9549	112.61	77.5642	71.1741	87.1161	66.6328	44.7127	126.216
Soltu.DM.03G017900	199.424	255.795	259.948	183.187	129.754	302.763	228.109	178.892	283.061	259.06	263.33	221.57	304.091	263.445	440.655	146.388	175.921	147.013	469.721	216.199	462.992	524.479	466.179	557.368	1030.74	863.587	485.263	219.858	172.162	260.507	680.59	896.493	1324.87	425.434	522.702	489.726	236.524	174.904	253.893	727.187	499.415	673.88	327.655	459.326	417.497	401.493	633.494	221.774	479.287
Soltu.DM.01G043300	187.329	219.907	275.824	238.91	217.621	329.821	147.287	138.809	204.827	247.2	221.026	207.923	274.071	269.492	423.104	213.092	243.138	210.648	463.38	220.785	437.973	534.93	523.948	573.302	1020.7	804.521	476.811	197.338	145.257	236.918	581.401	744.335	1039.46	341.958	428.811	412.421	300.538	219.608	330.939	857.384	609.328	775.441	390.57	503.207	514.238	469.339	747.385	283.695	394.397
Soltu.DM.04G030120	217.513	226.534	293.619	205.581	208.054	269.96	239.223	221.321	240.23	137.573	136.215	131.018	146.139	160.148	142.916	172.979	178.471	172.301	355.62	283.529	362.453	418.888	374.501	398.262	1107.07	728.999	614.102	256.47	245.534	283.059	671.33	726.236	826.89	468.919	541.02	521.84	237.808	237.521	272.323	862.193	742.462	851.012	653.604	652.286	717.479	674.456	818.556	249.217	510.593
Soltu.DM.06G029900	133.13	165.147	218.426	221.84	228.027	396.636	124.447	135.824	169.945	257.77	254.643	229.996	223.507	209.882	350.878	243.496	270.504	239.892	450.54	285.791	446.452	574.878	540.543	622.316	1106.09	815.453	503.669	209.688	179.388	236.702	597.59	819.517	1221.66	330.4	428.374	366.588	237.615	168.511	257.58	624.343	501.867	812.155	477.135	512.285	509.518	499.646	646.122	221.235	375.121
Soltu.DM.01G023770	1594.91	1542.06	1649.79	155.813	176.783	175.13	2304.75	2388.64	2602.37	76.7389	96.0918	79.1499	1441.23	1179.95	1435.78	84.043	74.4397	78.3073	18.9714	16.5462	20.242	21.426	20.0414	20.8883	15.016	15.7599	14.0977	42.6281	44.307	46.0624	68.2817	62.1914	56.2513	22.6469	19.6257	23.0437	14.5347	11.9127	15.0511	30.4612	37.8372	26.9924	28.5408	28.3461	29.1828	28.6899	31.7636	13.8328	21.7721
Soltu.DM.06G019830	186.377	199.928	176.012	165.357	105.015	154.207	150.573	134.191	206.943	177.15	178.69	142.785	165.73	157.117	230.658	103.241	103.841	100.105	420.486	217.258	490.441	556.561	558.925	571.912	1299.77	968.115	689.934	188.828	157.878	234.829	612.144	796.473	1198.6	367.886	483.247	461.766	251.958	179.036	253.451	890.713	635.058	825.21	487.5	556.692	604.96	549.717	783.661	228.148	437.633
novel.1029	2007.81	1740.28	1876.81	48.9977	55.8502	50.452	2629.89	2704.3	3242.73	33.2204	48.2642	34.2642	1102.94	928.367	1097.31	55.8554	48.7476	46.7464	0.179233	0.0711878	0.164142	0.0552611	0.135012	0.0850411	0.0389325	0.134145	0.115107	0.20856	0.324095	0.202752	0.1097	0.100393	0.0363178	0.0680264	0.0773439	0.136563	0.105038	0.445371	0.203934	0.0635839	0.147201	0.0713932	0.0433943	0.0686183	0.228191	0.113401	0.0940595	0.251448	0.0939778
Soltu.DM.08G005050	1491.8	1835.7	2298.1	159.823	181.261	314.735	1883.68	2006.51	2945.91	155.384	179.864	135.591	1311.39	1084.14	1252.18	168.152	168.451	145.525	1.16457	0.32378	0.37328	0.0628354	0	0	0	0.152531	0	0.0592866	0.11339	0.0768471	0	0.0761025	0	0	0.0879449	0	0.636983	0.119157	0.795038	0.216897	0.0836886	0	0	0	0	0	0.100195	0.517059	0.029315
Soltu.DM.01G019780	396.586	461.762	560.305	788.521	712.097	1104.14	333.936	285.914	390.677	508.865	490.909	463.03	301.306	336.485	330.213	481.541	490.968	489.791	335.838	216.13	315.093	373.312	359.648	358.958	571.667	1186.98	304.546	258.693	246.835	339.596	160.304	191.183	281.001	216.977	342.579	234.708	229.778	179.433	252.36	244.641	173.839	395.686	396.597	284.726	329.44	336.921	271.389	220.524	264.755
Soltu.DM.06G002480	187.899	190.456	199.395	165.526	134.65	205.405	206.522	193.117	191.447	209.478	198.692	199.209	199.002	188.027	292.352	152.252	153.226	148.538	369.449	310.345	408.183	457.01	429.721	493.609	839.049	695.726	572.32	289.602	264.107	347.592	787.683	921.779	1029.48	511.248	463.015	532.472	218.342	244.501	249.091	679.238	751.435	656.099	650.244	473.26	557.229	560.245	695.59	237.311	502.245
novel.4381	157.299	167.944	189.813	206.41	186.785	284.339	142.519	126.464	131.11	281.097	264.366	231.145	174.103	165.455	230.297	271.335	286.972	255.181	429.266	299.198	433.442	480.497	477.566	511.716	751.102	641.33	502.639	237.247	177.114	269.955	604.683	732.292	875.699	456.91	411.188	499.196	337.389	314.923	355.618	713.998	715.223	769.956	684.337	524.732	556.908	588.659	733.059	335.977	455.765
Soltu.DM.06G005560	307.043	288.126	302.153	332.172	374.267	324.271	183.811	194.651	152.668	349.404	327.472	324.558	162.438	155.219	226.73	421.777	434.372	356.934	431.833	443.971	471.514	517.009	523.044	505.455	520.458	447.48	529.754	324.946	265.505	331.026	538.595	560.261	535.776	578.524	414.109	592.877	248.975	337.948	274.266	460.418	650.294	367.366	552.098	403.152	437.889	464.38	492.693	287.063	528.503
Soltu.DM.12G012270	269.099	285.624	411.692	311.912	276.719	562.202	292.913	247.702	371.286	345.272	322.312	295.07	370.585	438.192	433.471	307.274	345.768	297.022	309.985	202.125	306.383	392.838	409.597	384.264	775.199	882.043	466.049	230.839	195.003	296.128	379.59	449.434	623.059	264.302	315.727	307.366	265.475	188.778	293.7	525.462	387.788	850.682	612.255	470.566	468.681	517.167	587.977	249.318	295.798
Soltu.DM.07G024910	1155.96	1226.07	1318.02	156.515	159.03	216.896	2355.79	2319.59	3648.38	142.956	151.669	129.031	1400.74	1116.22	1336.71	163.736	158.483	156.08	0.25568	0.355429	0.546356	0.643789	0.898792	0.849192	0.518356	0.893016	0.510854	0.433878	0.331929	0.281196	0.136929	0.167083	0.483544	0.113215	0.0643609	0.170459	1.04887	0.523215	0.581834	0.0529106	0	0.6535	0.288881	0.3426	0.126591	0.252691	0.23547	0.717973	0.116012
Soltu.DM.10G022200	188.48	187.343	220.528	224.831	205.993	341.887	224.567	188.229	252.344	342.088	329.655	325.038	255.078	230.275	388.893	250.095	277.309	250.273	427.202	242.764	443.565	460.505	470.084	505.028	817.575	682.495	473.211	253.922	218.809	316.073	581.634	722.45	907.61	366.024	426.767	396.247	271.331	238.383	280.492	540.301	490.268	665.561	522.503	425.202	460.828	469.511	565.377	263.402	396.346
Soltu.DM.05G015670	1374	1700.05	2045.83	322.998	273.723	498.801	1278.03	1226.23	2280.84	287.902	310.26	247.057	1395.84	1232.93	1917.02	200.141	228.557	198.223	8.71561	2.87042	5.23323	13.6803	11.7741	16.3476	0.328568	6.13224	1.29525	4.03364	5.25996	5.22839	5.16911	4.42461	7.25389	1.91368	0.87032	1.44065	3.25035	2.72689	3.93392	4.74008	4.03747	7.43107	8.30108	6.65966	5.9914	6.98404	5.40287	3.30372	1.40822
Soltu.DM.08G001570	14.1867	14.7171	12.3651	4.16557	5.86911	3.7582	1.44197	3.53957	1.03931	37.1304	35.8742	29.2271	0.747893	1.14252	0.792345	2.26409	2.09532	1.42594	86.1984	150.592	86.5633	221.437	272.222	208.425	328.161	176.816	778.093	228.335	371.524	351.085	196.308	119.3	57.99	2923.53	2739.69	2438.35	248.346	176.394	283.522	138.537	132.644	380.048	2100.1	993.99	737.674	1277.26	217.076	236.087	2700.52
Soltu.DM.04G021150	250.544	307.745	367.933	305.088	285.767	506.521	155.351	139.695	216.176	253.863	258.614	247.316	243.886	290.958	271.14	297.929	338.021	300.164	430.995	295.627	426.264	511.167	522.121	530.941	548.786	911.272	454.012	237.731	233.416	274.262	265.226	308.47	441.351	305.862	390.98	326.953	566.405	381.759	557.598	485.57	331.348	784.849	565.172	482.354	418.621	488.716	533.922	501.921	341.265
Soltu.DM.04G016650	205.094	264.051	296.497	316.521	232.514	542.822	274.115	216.881	465.193	359.224	345.239	307.021	260.118	275.615	404.439	214.822	253.444	211.562	368.437	159.172	336.159	489.32	441.353	510.353	876.208	965.131	512.833	202.385	167.906	269.831	331.033	381.802	572.269	290.854	446.82	370.653	251.509	167.309	264.301	508.009	352.523	714.135	567.225	531.45	501.781	533.485	524.889	227.706	369.442
Soltu.DM.03G024020	169.364	173.889	199.57	213.485	232.135	313.059	182.545	184.808	161.986	234.63	231.17	212.903	162.389	139.885	264.077	184.041	187.504	168.794	416.261	345.964	426.36	515.932	481.328	537.216	801.184	728.389	568.02	252.34	230.323	296.97	680.869	785.446	847.2	516.39	464.971	553.224	189.101	210.727	213.495	556.439	682.792	506.106	587.59	441.509	503.416	510.838	581.779	204.441	511.529
Soltu.DM.04G025220	233.36	244.608	269.091	163.345	154.94	187.408	184.403	163.182	221.028	247.71	233.646	192.049	265.025	256.833	388.251	213.792	239.423	205.137	356.891	184.479	370.224	406.247	425.482	409.249	841.171	664.014	488.137	218.739	161.593	289.609	616.757	776.062	953.688	397.796	405.49	480.533	269.419	255.147	309.577	661.013	628.603	677.051	533.65	442.262	507.722	494.545	655.556	278.047	427.94
novel.842	164.241	199.79	268.065	272.49	266.957	511.892	145.074	150.02	211.012	313.65	296.375	269.63	251.281	272.634	391.229	297.926	357.359	271.649	464.72	226.577	467.717	543.549	498.613	584.428	727.914	590.328	371.507	191.375	168.939	228.185	506.359	617.865	935.814	286.603	386.482	311.005	303.578	207.611	309.927	654.351	482.2	599.26	312.543	459.944	440.937	404.475	578.604	273.705	328.03
novel.3493	447.758	427.748	501.257	219.656	239.396	251.786	308.133	296.891	366.567	212.223	209.223	209.053	296.873	312.367	433.51	199.936	206.072	194.031	264.791	194.801	273.917	429.609	373.931	422.271	697.862	629.813	505.661	246.858	217.263	293.393	557.86	615.919	666.341	430.353	433.305	482.728	161.728	175.324	195.345	519.619	549.07	493.762	644.263	444.859	511.693	533.605	520.817	177.466	448.795
Soltu.DM.09G006580	206.206	203.366	231.297	158.803	184.135	216.384	191.842	182.191	173.352	187.043	185.017	179.003	209.767	189.004	319.283	186.534	193.243	177.313	361.878	279.205	393.71	430.846	414.87	470.705	684.147	546.54	565.351	248.489	221.474	283.17	769.669	916.807	931.889	561.768	630.485	619.568	223.496	248.241	257.456	625.272	671.806	453.647	475.08	428.207	465.369	456.218	583.575	243.065	603.94
Soltu.DM.01G039550	161.885	181.022	275.273	186.275	155.274	340.236	152.288	125.473	175.143	201.144	185.45	170.192	201.482	182.109	302.208	157.881	177.791	162.58	396.614	231.834	410.276	519.062	509.162	558.593	1228.26	1015.59	609.948	162.59	133.1	195.647	421.365	632.863	926.441	297.225	375.046	322.247	212.633	149.016	248.829	693.647	516.95	840.729	595.64	509.336	527.952	544.31	683.775	203.493	331.506
novel.2964	167.732	191.875	222.053	154.475	142.548	224.2	236.836	228.876	213.798	168.615	168.329	174.288	206.334	193.988	303.282	142.857	142.998	136.403	395.357	313.548	411.421	448.846	440.417	500.048	838.359	728.325	516.658	248.98	225.727	274.572	577.381	723.251	895.391	424.937	472.8	459.142	278.428	256.482	310.523	677.423	623.855	738.554	563.87	475.089	491.897	510.285	679.944	281.811	452.293
Soltu.DM.04G008400	275.074	276.79	347.967	196.896	206.684	222.735	234.05	230.844	271.215	139.509	140.391	134.038	179.619	178.246	189.354	114.635	109.466	110.18	338.231	280.842	340.444	434.149	413.412	403.546	1298.44	1011.39	793.293	250.833	236.079	275.637	532.648	579.643	659.496	395.281	420.556	434.093	189.203	184.523	197.83	613.654	504.633	689.839	580.523	484.869	530.421	531.938	602.709	190.518	416.643
Soltu.DM.09G010750	837.897	1038.18	1108.7	276.945	307.158	237.735	1176.56	1283.09	1252.19	205.68	192.134	129.302	1165.61	1160.77	1895.52	209.089	233.337	234.248	324.601	287.11	331.804	172.749	149.997	166.837	10.682	1.58385	3.27904	172.257	122.171	145.534	143.772	141.038	279.745	8.10841	9.39296	6.21928	270.636	163.795	190.663	88.7301	157.001	52.6639	7.90497	33.256	35.5814	25.5808	99.4648	208.365	7.90688
Soltu.DM.09G019900	211.186	223.205	254.27	167.096	137.75	213.289	209.502	202.937	252.324	171.348	177.974	159.248	298.293	271.41	429.338	134.754	144.82	141.113	395.91	246.543	462.323	412.064	426.185	484.897	955.638	704.752	488.829	192.261	156.816	217.439	582.354	735.417	1028.67	321.676	434.502	374.843	234.399	177.208	250.269	760.645	579.727	708.203	366.088	439.023	464.385	423.165	682.858	220.625	377.007
Soltu.DM.06G028680	2229.74	2065.6	2231.7	177.13	205.008	193.104	1038.94	1016.39	747.264	282.689	305.818	280.162	631.752	644.22	516.794	253.608	263.205	248.171	100.3	84.1609	94.6536	101.324	103.564	99.741	38.3477	39.2981	69.9165	97.0281	87.232	116.469	130.349	93.1304	77.2797	70.8867	63.6969	77.6113	184.695	201.319	177.823	92.0048	116.539	116.504	251.265	177.981	180.762	203.336	108.349	187.946	70.7316
Soltu.DM.11G021500	197.616	220.803	297.77	247.332	236.839	436.104	188.602	176.524	250.083	301.791	275.063	228.355	264.465	279.479	386.933	250.122	299.318	212.638	361.147	211.156	348.214	457.814	443.919	494.592	754.705	688.935	448.414	185.732	142.934	232.374	413.184	533.292	790.293	380.081	462.435	407.311	228.092	162.129	244.997	566.813	448.39	700.971	454.5	496.051	472.414	474.322	572.058	211.739	416.609
Soltu.DM.03G035480	151.225	195.634	204.625	189.018	137.448	304.44	167.238	140.666	207.388	222.247	209.219	181.279	152.963	165.335	272.288	118.618	146.224	110.39	435.441	198.777	470.753	515.919	479.384	545.224	1097.05	910.923	527.522	154.986	124.865	196.289	493.094	706.518	1195.07	329.516	426.776	364.37	225.933	154.633	242.807	604.807	534.359	892.216	333.093	409.784	397.696	380.191	677.127	207.791	373.554
Soltu.DM.04G032980	5.09793	4.77891	8.61881	794.758	567.562	1175.5	106.523	98.517	121.655	1277.56	1211.88	834.615	37.9894	57.3642	185.192	763.272	917.015	740.207	254.333	195.51	240.335	223.413	209.271	222.347	615.004	797.362	423.355	51.7757	50.6158	75.488	146.891	247.18	474.352	294.193	512.403	340.936	83.4841	55.7414	80.3845	236.234	124.453	335.089	397.744	342.212	276.539	338.832	231.925	73.2033	382.511
Soltu.DM.02G020140	1595.05	1649.88	1725.62	98.3597	112.222	112.592	1692.93	1904.02	2142.53	58.6043	70.8075	62.5267	1638.63	1396.91	1580.4	95.2059	83.0563	84.9473	1.60875	1.9022	1.71884	1.94555	1.8282	1.71963	1.85569	3.23328	2.70168	2.76763	2.94371	2.74545	4.72373	3.26262	3.61949	4.56887	4.60817	4.80791	0.986136	0.993302	1.00991	1.61866	1.79392	1.27609	1.78631	2.63881	2.84274	2.42262	1.56289	0.996449	4.66165
Soltu.DM.12G025670	125.558	168.634	167.411	148.279	90.56	229.434	126.483	108.655	172.451	209.133	182.948	164.818	175.106	213.937	276.614	113.608	136.195	99.6731	367.05	185.931	368.352	438.896	381.585	484.15	1114.72	820.666	437.862	159.546	130.548	206.082	492.281	650.531	1158.12	321.091	438.019	348.23	265.227	157.76	309.59	858.712	532.097	1070.36	411.132	556.403	589.345	518.96	820.39	244.192	369.113
Soltu.DM.06G032280	283.645	275.857	358.049	380.004	383.129	597.771	241.008	210.258	237.977	392.3	384.059	353.893	296.3	349.198	310.033	382.48	396.59	376.962	273.522	224.027	279.684	346.268	340.5	373.635	746.462	979.321	586.512	236.677	203.655	266.372	286.001	296.382	353.456	365.765	396.017	405.822	173.875	154.331	201.672	321.255	287.281	437.557	573.293	411.02	389.011	457.775	348.698	176.626	389.201
Soltu.DM.10G007540	1532.03	1509.28	1562.53	116.721	139.606	90.2563	1674.3	1795.58	2217.43	88.9559	96.8656	90.8892	1437.36	1179.76	1701.03	121.529	111.966	116.496	7.9262	6.79357	8.30952	25.3921	23.035	26.6185	22.3175	18.6606	12.3487	10.1594	8.82915	11.4652	40.7472	43.5566	36.7554	27.9165	26.6418	27.4255	5.49844	6.89093	8.20897	19.4776	20.5007	13.5187	15.5084	19.7338	25.3651	20.2024	17.8323	6.86611	27.3279
Soltu.DM.03G032300	156.663	140.801	146.163	390.955	403.285	318.78	273.322	253.962	267.845	561.969	542.458	509.873	393.545	327.503	422.358	493.236	465.511	464.059	165.813	171.636	165.454	185.462	194.022	183.205	350.936	371.15	456.369	273.459	236.863	306.668	421.867	502.521	390.607	886.088	757.27	941.308	139.614	175.83	158.379	319.507	378.298	273.755	491.444	321.126	324.378	378.983	323.853	157.941	861.556
Soltu.DM.11G021840	217.878	206.252	247.885	217.557	198.325	322.988	217.615	181.278	189.677	279.501	275.867	266.13	178.218	186.584	240.91	239.56	248.623	235.087	386.093	273.777	372.12	446.125	438.644	464.24	611.941	565.333	444.337	255.383	230.63	316.198	497.113	626.525	791.789	415.524	429.863	453.828	286.593	256.277	307.867	476.649	492.015	569.929	593.739	459.976	458.762	504.159	512.864	283.579	433.072
Soltu.DM.02G013400	151.495	177.358	201.573	217.884	186.622	368.121	147.587	127.949	197.784	245.671	256.366	216.516	191.034	199.031	293.639	217.984	233.05	202.72	415.357	192.79	408.739	475.105	456.583	524.384	816.938	738.013	442.353	192.514	154.686	236.847	451.932	624.623	909.943	323.282	394.793	366.965	267.276	189.64	298.811	622.712	479.66	690.801	509.547	519.966	502.997	510.837	597.724	251.909	361.68
Soltu.DM.11G022460	416.154	405.073	466.216	369.208	429.446	411.48	188.621	183.606	209.705	461.234	443.916	411.374	299.398	347.172	343.302	511.653	520.306	497.095	296.77	249.992	308.199	323.594	332.363	300.694	215.245	214.108	299.3	258.277	222.347	300.504	344.45	338.122	319.963	472.898	437.283	513.99	290.706	311.422	283.649	350.47	456.891	345.524	528.734	396.393	393.394	439.507	384.295	295.259	474.724
Soltu.DM.03G035150	361.316	386.875	435.573	188.841	169.066	211.38	453.802	455.127	387.803	103.468	96.8305	97.1075	87.6913	193.62	95.9999	166.509	197.266	173.568	495.886	495.622	485.509	331.115	308.311	296.232	572.26	540.331	369.829	462.267	436.251	446.342	376.546	348.833	412.249	300.769	262.977	305.847	315.71	291.521	323.777	615.812	607.343	812.322	477.981	503.139	511.557	497.559	678.492	310.336	289.865
novel.4281	285.671	288.09	297.026	244.763	209.602	361.955	217.469	199.097	223.893	268.131	269.702	235.989	247.888	237.491	337.919	249.744	266.186	232.8	336.654	265.475	361.285	426.334	424.826	458.225	641.328	562.366	485.105	237.728	197.839	263.248	475.806	571.826	647.132	413.667	403.561	445.412	235.96	233.045	260.117	471.884	478.309	553.387	543.994	419.67	440.37	468.011	501.193	243.041	420.88
Soltu.DM.09G004520	162.741	180.65	228.87	191.276	190.197	321.266	132.728	118.882	176.15	221.097	214.86	202.412	209.936	224.338	300.076	233.182	256.377	226.464	386.099	192.276	398.224	421.942	392.149	458.179	787.534	662.017	481.279	203.421	150.324	236.593	566.971	690.271	854.016	313.661	367.402	366.451	268.996	216.542	300.467	690.603	602.79	680.136	427.471	455.99	505.614	463.025	657.843	262.002	349.172
Soltu.DM.02G030760	68.5141	77.3891	108.129	288.569	300.409	438.581	179.004	149.234	194.978	387.545	448.979	422.622	98.3191	128.191	169.496	386.371	440.905	379.339	379.754	270.56	404.408	367.019	343.596	404.895	544.002	401.943	260.361	198.938	182.72	252.54	358.206	386.386	652.481	317.195	415.287	335.349	308.806	213.922	287.328	720.609	521.719	749.487	571.789	685.651	620.507	625.983	663.938	270.019	355.944
Soltu.DM.07G004530	226.297	239.651	282.701	190.38	179.571	292.601	261.696	269.511	277.765	190.987	186.754	177.911	281.609	279.419	353.808	141.889	149.757	133.733	387.317	277.389	375.655	436.002	392.178	460.097	725.894	627.581	473.893	243.715	236.741	257.444	498.338	602.095	807.861	375.752	411.217	365.519	225.392	189.786	251.393	580.331	500.889	546.432	419.565	435.165	466.408	440.379	542.551	222.191	384.163
Soltu.DM.05G025370	149.368	159.021	173.628	146.166	136.437	215.981	170.399	153.321	179.04	186.978	187.512	166.007	178.854	179.546	293.862	140.348	158.55	139.958	375.041	220.509	390.897	450.381	408.687	475.319	937.249	719.494	482.439	206.317	171.976	227.084	510.134	810.236	1062.3	357.061	415.184	414.826	206.587	164.792	226.213	720.738	572.061	730.066	426.835	422.145	461.596	436.858	674.288	199.197	395.69
Soltu.DM.07G002970	313.076	329.29	321.429	150.369	179.054	124.064	441.527	464.998	416.142	157.595	159.076	154.648	253.648	268.623	271.709	218.504	224.216	201.411	152.543	151.114	157.639	255.938	257.923	240.625	367.762	369.934	416.103	500.302	445.962	530.277	525.302	470.994	266.497	811.894	677.024	841.375	197.04	242.492	227.11	410.29	449.781	288.271	493.318	597.914	659.828	583.686	382.781	222.214	776.764
Soltu.DM.11G023190	242.437	231.673	232.827	258.204	287.588	245.432	604.385	640.161	464.119	366.727	399.629	357.737	760.809	454.304	1069.66	434.341	412.596	377.752	144.362	135.569	160.051	251.713	262.56	244.925	433.723	342.101	306.844	197.2	159.734	206.344	505.363	640.078	665.768	340.383	261.911	342.197	98.0978	128.837	118.46	396.279	424.494	265.679	262.635	205.976	255.977	241.529	362.15	115.132	314.83
Soltu.DM.01G042380	452.592	426.912	444.171	213.283	240.222	204.969	554.571	568.966	497.414	262.466	273.141	258.367	780.01	523.048	1006.71	366.049	350.027	334.115	162.889	148.599	170.242	257.769	255.522	251.372	369.209	306.772	320.37	220.036	185.273	238.775	388.276	461.427	430.733	302.955	246.342	309.091	196.244	227.093	229.396	365.093	423.988	354.505	390.129	291.19	332.794	338.038	381.195	217.578	286.129
Soltu.DM.06G021790	273.803	314.31	370.956	238.006	191.09	296.718	253.901	222.371	412.001	221.183	208.396	191.774	170.187	243.833	233.681	80.7034	111.08	86.7087	329.712	173.841	348.693	437.667	424.73	439.669	972.423	858.692	533.764	256.577	201.558	310.29	521.245	539.598	717	310.786	347.939	365.151	151.656	149.213	192.642	448.586	427.837	643.79	535.074	395.621	423.774	451.49	506.738	164.504	341.292
Soltu.DM.03G007710	28.8584	32.0797	38.2567	155.94	273.276	63.2491	133.181	120.22	105.116	113.427	120.15	106.417	137.516	241.684	213.042	142.946	151.565	143.921	292.184	241.433	257.939	513.699	470.541	359.108	278.526	173.946	464.148	587.058	534.985	680.272	605.503	463.314	412.08	877.535	708.706	913.985	395.863	482.378	404.116	343.545	523.363	360.879	619.956	590.714	632.434	614.368	409.262	427.452	833.409
Soltu.DM.10G030180	1447.13	1457.14	1578.95	196.558	209.47	285.776	1379.7	1379.89	1685.76	134.176	147.281	124.236	1409.09	1260.66	1956.19	234.408	245.633	238.362	2.11122	0.860896	1.12785	0.729043	0.500956	0.888188	0.192609	0.331824	0.126548	0.128975	0.534461	0.334355	0.723623	0.331115	0.299456	0.0560907	0.19132	0.168903	1.0393	0.950473	0.52848	0.314566	0.728243	0.294334	0.214683	0.396052	0.313589	0.308108	0.445714	0.839416	0.138771
Soltu.DM.12G001990	110.044	120.411	148.519	184.199	189.047	327.111	125.752	100.768	155.456	285.627	285.432	264.908	189.146	209.611	266.153	293.351	321.161	287.145	338.386	174.872	328.21	336.843	339.509	384.75	632.178	539.615	330.207	203.64	165.064	250.323	491.079	634.731	904.622	341.028	345.531	328.394	334.66	261.51	399.832	585.434	545.514	793.946	583.645	450.239	492.647	508.844	641.632	332.001	338.318
novel.2980	199.037	202.594	224.369	147.782	158.434	177.066	204.566	189.951	200.961	176.147	177.237	164.128	237.586	203.627	363.268	156.217	161.713	152.652	344.853	230.2	369.089	386.958	382.289	409.682	801.538	607.44	518.266	227.887	192.207	252.429	667.132	825.845	929.583	431.526	404.437	472.544	168.647	192.772	215.661	629.119	653.237	480.096	350.597	333.96	394.49	359.682	587.484	192.36	436.169
Soltu.DM.06G012750	205.769	196.55	222.144	351.12	400.563	331.698	156.486	148.264	149.75	467.594	472.124	469.72	222.246	289.443	298.582	529.623	505.312	511.43	271.28	277.646	286.74	307.535	305.621	296.491	161.039	168.986	243.278	232.603	215.285	255.785	347.742	394.876	389.852	477.975	450.954	499.128	323.022	342.029	313.601	435.745	554.725	386.334	555.942	465.55	464.613	495.368	458.935	326.217	476.019
Soltu.DM.01G037000	164.427	155.986	187.437	138.376	142.615	194.441	217.069	200.416	192.031	172.608	186.025	173.086	209.859	204.37	298.176	168.988	175.411	149.987	342.614	259.839	352.634	375.101	362.382	382.69	820.019	551.735	482.06	210.627	203.743	248.136	628.178	805.876	962.322	433.071	412.329	453.23	220.617	214.824	249.317	631.7	614.518	587.376	416.513	375.596	419.322	403.81	611.198	228.253	432.877
Soltu.DM.03G035340	1100.41	1308.7	1399.19	287.926	288.321	425.943	1509.42	1637.47	2452.6	189.697	225.865	188.259	1395.3	892.137	1305.51	186.727	182.251	164.824	8.16783	5.94001	6.84812	7.77352	8.29967	9.92177	10.2632	11.5151	5.86481	6.23721	5.90931	6.43777	8.20175	8.52524	9.17169	8.13759	9.08085	8.69752	3.64541	3.25002	4.00137	6.26804	3.6685	9.09388	12.1123	7.37236	6.48728	8.65732	6.34347	3.63226	8.63865
Soltu.DM.04G000320	214.424	217.992	243.431	215.495	212.704	238.916	129.839	128.056	160.21	240.234	234.828	220.399	179.223	147.562	137.61	175.387	185.42	177.632	323.662	336.519	329.011	340.399	319.69	329.885	615.476	466.093	445.769	314.294	301.252	343.647	458.707	485.365	551.042	628.381	581.117	627.748	276.476	245.045	246.173	597.281	595.285	569.617	527.056	509.591	506.05	514.232	587.394	255.898	612.415
Soltu.DM.12G005810	192.67	179.173	186.31	183.572	182.344	155.365	212.922	229.535	172.594	265.563	268.887	261.221	181.702	162.222	226.808	207.642	213.928	198.226	330.369	341.335	328.951	379.454	377.11	374.93	565.008	375.553	468.753	252.116	264.504	291.326	536.2	692.601	704.104	638.277	533.86	651.725	222.992	264.395	255.024	552.769	629.766	470.247	438.022	338.689	365.312	380.674	550.928	247.47	607.954
Soltu.DM.03G015740	157.003	167.285	214.777	213.953	231.606	361.624	112.142	103.401	128.521	241.524	228.07	217.719	174.543	188.755	249.495	220.262	229.674	209.749	378.116	205.586	380.311	502.982	468.754	517.119	651.705	643.934	416.908	185.765	153.479	218.299	449.352	518.571	730.699	365.398	432.763	415.927	242.169	206.368	275.632	589.956	501.768	633.706	541.157	515.816	504.869	520.614	575.143	241.39	404.696
Soltu.DM.04G004230	117.12	118.628	129.458	147.982	115.613	183.452	144.101	128.096	155.794	236.933	219.482	191.474	148.761	147.425	252.841	238.362	254.2	218.473	287.14	175.057	309.562	360.142	363.25	365.966	771.346	671.226	442.01	187.727	149.956	264.577	563.858	725.783	906.153	403.475	419.497	490.314	235.365	232.667	263.924	683.012	707.764	686.849	560.078	435.927	467.817	487.941	692.542	243.986	437.762
Soltu.DM.05G004470	317.651	330.088	328.168	236.471	263.077	235.314	369.216	358.824	352.576	236.003	230.415	237.467	349.685	384.591	455.069	212.13	217.988	204.493	311.086	280.997	323.851	366.804	335.276	351.332	538.101	395.924	429.449	315.565	289.603	341.133	563.249	589.268	557.493	389.476	348.812	408.276	172.289	187.141	180.695	453.103	466.557	306.789	319.488	327.75	353.959	333.733	408.816	180.042	382.188
Soltu.DM.04G004720	103.838	126.16	172.71	149.011	126.307	243.571	136.175	110.471	162.196	192.336	185.139	146.298	166.738	159.858	287.46	146.395	191.753	159.241	330.764	159.691	326.678	408.596	398.404	409.678	1048.72	822.77	502.016	147.271	117.577	203.515	482.746	730.033	1036.98	322.932	391.652	378.633	180.583	134.232	194.372	664.207	555.811	883.047	483.252	454.655	483.095	473.667	701.022	169.729	364.406
Soltu.DM.03G019570	2253.59	2355.91	2882.65	70.9918	71.4742	89.3599	1026.12	969.683	1075.12	81.4782	81.589	96.8597	1483.29	1406.1	834.238	111.839	116.438	113.584	3.81488	5.92955	4.07596	3.04702	1.58391	0.897901	0	0.354089	0.045013	0.550518	0.292473	0.317147	0	0.0392592	0.0426066	0.0798059	0.952737	0.0801052	9.07764	8.2984	5.6394	0.783238	1.07932	10.6788	0.0509085	0.322001	0.0446175	0.139176	4.18047	7.67182	0.370883
Soltu.DM.06G004420	286.8	332.039	393.499	342.729	352.717	486.312	252.447	236.614	316.845	295.427	293.426	303.921	269.592	269.298	239.321	261.486	270.811	253.771	327.736	262.07	332.755	322.553	307.929	322.694	587.407	542.895	395.67	321.683	311.448	338.668	305.321	322.882	392.116	292.719	366.265	312.107	271.569	198.376	283.282	447.126	294.289	502.773	452.822	455.718	425.157	444.566	414.729	251.075	323.697
Soltu.DM.01G002610	225.85	268.92	283.757	295.634	291.688	355.705	238.254	235.469	209.682	414.855	402.763	430.915	290.451	334.747	475.648	418.237	450.139	401.934	255.166	233.338	267.953	380.055	365.082	387.198	468.245	619.824	433.046	290.947	282.946	325.754	276.936	261.579	321.058	378.971	475.107	395.399	233.92	208.674	239.345	283.442	258.072	316.22	451.702	375.146	341.86	389.57	285.911	227.313	416.492
Soltu.DM.06G033140	167.94	159.211	183.563	157.277	158.775	214.36	160.999	148.146	166.629	199.137	188.794	188.292	128.065	111.367	189.313	156.725	158.297	152.326	374.699	282.678	394.872	470.583	443.881	484.81	844.256	628.566	519.549	224.638	197.781	253.307	619.243	793.809	892.815	419.761	449.384	454.23	175.484	181.533	207.504	555.742	583.373	509.56	428.885	353.529	402.544	394.986	549.558	188.174	441.125
novel.443	224.168	242.309	271.302	195.223	187.223	305.002	195.776	184.738	222.449	214.789	224.268	204.98	263.744	271.323	254.573	182.238	181.806	171.296	321.945	260.717	367.005	422.743	387.873	458.277	781.311	625.467	450.282	213.072	207.069	239.917	452.38	571.76	754.39	352.71	423.438	380.625	202.901	166.679	227.81	590.483	466.678	557.94	387.686	412.551	424.347	408.194	538.367	199.13	385.591
Soltu.DM.06G002880	160.705	186.645	206.71	184.534	168.635	259.542	159.276	174.032	158.792	227.896	222.961	205.4	229.55	217.073	246.379	185.436	206.758	172.77	348.726	239.304	351.282	428.037	400.372	450.806	560.167	556.919	384.669	263.528	239.418	276.58	451.984	546.858	641.998	444.156	414.794	438.845	282.319	317.549	258.944	608.131	526.056	599.933	566.273	420.28	498.267	494.94	578.04	286.27	432.599
novel.5463	250.527	237.331	257.173	401.17	478.726	422.455	121.277	122.365	165.136	627.733	625.73	606.551	254.182	248.523	249.757	763.237	752.779	730.787	262.86	254.161	269.457	256.4	270.478	241.521	116.482	140.29	204.177	247.857	214.494	287.002	223.798	227.801	224.831	414.527	382.131	440.192	464.172	507.368	433.347	237.453	311.114	286.028	306.887	260.369	253.228	273.495	278.198	468.296	412.283
Soltu.DM.02G027720	109.23	118.502	153.775	177.016	157.035	283.526	104.057	83.9012	133.588	270.994	256.646	208.681	135.131	128.413	243.178	198.025	225.644	191.705	333.886	136.564	355.641	427.916	412.768	420.28	1032.98	845.211	572.71	134.635	102.79	181.077	435.828	622.603	881.574	334.557	389.597	390.641	194.419	143.953	219.062	598.87	479.657	725.605	501.04	446.981	470.653	472.891	601.377	185.811	371.598
Soltu.DM.06G028720	139.879	158.23	185.14	150.365	149.537	205.335	158.46	161.962	172.812	206.912	208.047	186.788	180.568	167.733	283.89	186.707	197.7	177.854	321.398	232.535	331.834	376.989	363.133	412.306	851.179	681.171	456.505	201.798	188.277	233.082	495.411	687.271	931.68	390.661	457.627	447.639	196.464	164.316	213.26	654.501	525.501	657.62	404.21	373.949	381.122	386.427	612.541	191.347	431.976
Soltu.DM.07G025810	68.6843	64.3768	73.4328	164.94	188.008	204.94	54.6389	56.4193	55.7034	129.938	126.792	130.673	31.3746	41.5486	42.9444	115.552	119.559	115.719	223.165	270.753	243.343	459.523	421.63	444.27	668.811	649.647	755.218	481.647	542.612	497.917	431.136	409.786	336.103	686.597	639.989	647.481	269.609	250.114	288.438	446.804	386.267	509.525	824.66	682.027	639.734	715.474	447.532	269.387	658.022
Soltu.DM.06G024950	167.177	179.271	191.468	118.422	131.029	143.771	143.574	138.547	138.655	139.364	140.084	121.713	174.182	166.848	277.161	142.157	139.883	129.949	339.473	253.897	364.17	443.941	397.373	470.028	619.955	501.457	461.843	246.517	210.506	257.184	750.334	817.74	870.735	424.785	421.579	478.958	225.847	229.562	241.244	633.228	643.182	413.676	420.654	455.905	486.101	454.22	563.362	232.218	441.774
Soltu.DM.06G030150	49.0582	53.1914	69.3772	174.419	171.563	298.441	299.872	268.971	379.898	148.379	155.999	139.631	105.573	49.0296	163.93	76.7585	85.5364	89.836	318.291	203.534	383.394	436.666	415.28	448.813	1042.65	816.671	601.482	190.9	164.043	212.452	497.15	630.43	842.741	253.173	333.432	304.061	166.093	120.998	189.093	647.984	516.889	824.813	505.367	508.91	506.202	506.826	663.229	158.728	296.888
Soltu.DM.12G003700	180.082	165.357	206.402	144.754	140.583	230.877	136.869	122.014	141.495	146.104	138.017	139.896	154.323	126.957	224.674	113.735	112.258	122.102	335.928	246.374	358.779	444.219	435.916	460.106	957.542	798.236	562.272	160.773	157.164	202.154	455.641	593.388	771.316	312.188	394.183	334.581	197.596	160.809	236.559	642.24	537.726	765.256	637.09	463.262	490.467	530.273	648.407	198.321	346.984
Soltu.DM.03G021110	367.714	403.355	427.063	631.101	551.833	886.352	117.692	100.358	237.873	984.758	930.097	829.831	78.5513	107.659	87.8625	364.68	450.522	365.031	263.329	157.191	265.332	311.616	309.876	324.381	240.032	543.724	319.768	277.795	229.59	372.417	203.775	154.091	224.727	254.322	305.014	284.042	202.721	159.223	184.61	172.723	150.382	266.253	287.371	253.035	199.951	246.786	196.453	182.185	281.126
novel.304	209.357	196.95	212.949	245.198	289.412	282.565	159.264	162.881	157.507	336.122	336.696	346.077	190.075	209.337	158.24	488.496	472.571	479.358	374.299	411.769	356.19	352.778	347.389	327.906	124.505	185.692	216.162	249.984	259.031	266.68	244.337	235.164	229.679	336.573	299.776	320.722	892.838	948.659	839.608	300.601	374.644	489.061	361.99	288.861	269.342	306.731	388.102	893.702	319.024
Soltu.DM.06G031840	13.0716	14.8284	15.2471	441.395	432.565	632.886	28.8569	28.8411	52.8941	1967.62	1924.48	1885.36	71.4255	29.1841	242.252	1904.71	1898.98	1765.7	16.9654	9.65761	13.5007	23.4687	22.6963	25.6378	27.3272	72.7943	20.3685	167.919	136.953	201.312	23.6716	44.2149	56.8392	44.338	52.0077	43.0275	46.8109	42.3409	42.5022	70.3209	36.0326	108.225	44.1955	45.4658	39.3322	42.9978	71.5261	43.8847	46.4577
Soltu.DM.07G005190	139.688	185.254	247.561	237.809	226.147	347.802	108.75	98.7262	162.803	230.384	222.029	166.757	158.203	154.01	245.524	137.354	168.821	116.834	455.681	213.179	460.93	602.998	558.546	575.286	1060.39	705.383	441.605	131.023	98.9275	144.254	411.614	550.273	981.313	284.069	431.688	343.432	181.499	128.797	193.716	616.516	352.552	605.263	234.902	360.865	337.986	311.251	524.777	168.004	353.063
Soltu.DM.01G040830	141.34	128.228	192.164	383.038	465.06	399.486	122.172	108.933	110.892	627.514	683.123	675.244	208.894	156.058	242.593	1076.58	1135.6	1064.61	288.369	251.904	274.515	238.056	266.98	245.141	67.3757	122.92	140.248	295.052	239.987	343.776	115.827	110.98	103.169	164.001	125.139	170.864	636.831	734.975	613.069	139.896	191.798	235.617	258.542	166.36	146.129	190.344	189.103	661.625	153.335
Soltu.DM.02G014000	1039.2	1037.57	1336.76	303.798	339.198	494.934	1412.21	1423.44	1939.53	318.871	314.507	254.675	1032.61	869.03	1193.49	412.799	436.601	401.409	1.07186	0.697088	0.763475	0.710233	0.818032	0.957653	0.943558	1.25611	1.0708	1.09134	0.750681	1.06715	0.805659	0.835615	0.506777	0.974216	1.24966	1.27875	1.77425	1.84709	2.13961	1.14408	1.70269	1.23216	1.466	1.38585	1.31277	1.38821	1.35964	1.92032	1.16754
Soltu.DM.08G012360	173.878	161.827	171.144	164.439	147.094	196.072	183.321	161.421	168.774	187.052	194.157	189.667	210.132	199.351	298.777	141.095	150.039	149.448	342.911	276.609	380.952	382.415	382.979	393.294	702.238	583.981	504.97	211.99	199.72	229.749	483.072	626.708	654.516	430.574	447.868	416.636	224.045	240.097	217.646	575.307	581.155	544.984	424.762	401.685	451.965	426.138	567.149	227.262	431.693
Soltu.DM.05G026130	73.5427	90.9316	100.608	354.093	315.415	507.27	218.605	198.519	251.415	369.457	381.599	377.443	313.777	288.868	297.85	322.181	346.466	329.908	256.62	166.68	287.933	331.781	323.781	360.047	498.215	513.692	288.315	174.342	164.277	187.936	385.487	424.289	638.72	237.207	329.759	252.94	290.987	217.206	301.285	557.844	412.017	623.757	359.557	403.699	428.004	397.087	531.206	269.826	273.302
novel.1138	224.179	238.134	254.513	206.036	180.525	295.392	327.733	292.409	473.041	248.731	264.969	271.085	410.695	355.225	252.129	150.177	171.882	153.647	314.44	217.41	331.418	300.445	322.478	322.403	475.514	377.002	276.28	286.333	239.21	317.239	350.268	390.573	510.154	288.52	325.324	316.482	542.696	444.728	548.257	429.983	397.383	551.833	271.021	322.506	309.459	300.996	459.733	511.894	310.109
Soltu.DM.02G024200	436.823	493.674	525.07	398.469	368.462	445.096	353.241	357.223	450.92	363.131	358.025	322.374	462.588	443.912	647.955	395.452	419.447	351.759	205.633	175.662	197.78	258.537	253.094	256.546	502.774	620.124	422.353	199.525	173.741	221.566	196.871	201.152	216.267	268.002	278.371	296.763	158.435	132.98	155.469	223.185	171.259	241.766	341.99	288.439	274.391	301.606	212.07	148.961	281.045
novel.2285	284.305	305.609	374.332	372.655	423.845	593.672	249.425	233.47	206.764	438.722	427.079	424.533	454.309	236.541	340.09	661.364	634.793	592.939	166.463	138.332	158.509	156.699	165.615	158.556	335.922	683.843	299.106	427.529	392.264	489.759	163.209	210.434	203.536	86.232	90.81	89.1189	275.618	245.755	274.123	230.083	164.289	408.492	551.914	322.448	328.203	400.855	267.621	265.165	88.7203
Soltu.DM.06G027840	171.355	155.323	190.718	136.821	121.387	199.068	154.891	143.746	145.291	166.587	165.498	157.334	222.903	206.571	350.849	204.884	202.402	199.893	317.176	218.726	319.45	347.777	328.936	374.947	588.569	466.385	389.852	211.791	178.301	241.216	505.835	649.6	732.664	326.866	328.638	366.312	243.964	230.327	281.523	761.72	697.953	644.714	461.044	473.848	484.653	473.181	701.462	251.938	340.605
novel.5187	153.248	162.212	186.841	165.337	144.51	227.138	146.973	131.307	196.618	184.054	183.357	169.046	237.731	236.869	356.97	165.142	167.262	152.609	274.023	163.79	296.353	393.422	393.524	417.142	669.815	619.122	397.819	169.078	133.001	207.359	490.483	603.179	778.693	286.73	322.732	331.764	227.291	198.685	239.903	615.678	544.989	675.536	576.556	520.342	548.25	548.383	612.068	221.959	313.742
Soltu.DM.11G016290	355.087	408.043	455.71	387.348	393.487	607.203	249.491	217.459	297.296	374.316	377.787	357.355	333.006	348.339	379.052	321.602	343.522	315.216	293.798	185.705	293.479	320.34	308.706	310.318	443.129	538.328	332.318	237.434	223.648	273.818	241.226	272.71	341.947	284.643	345.657	310.609	260.532	203.313	249.076	262.995	210.033	308.897	289	292.732	280.145	287.292	260.642	237.641	313.637
Soltu.DM.07G007820	169.381	191.357	215.796	331.321	320.852	479.45	156.397	146.412	196.417	353.813	335.409	332.495	230.575	278.034	309.315	557.003	576.537	524.77	297.523	171.9	286.752	402.136	363.761	409.599	415.988	605.741	413.901	242.793	207.08	269.532	258	273.713	311.721	284.408	323.76	310.326	287.093	236.951	309.076	315.833	262.062	376.143	355.02	378.477	347.878	360.459	318.013	277.707	306.165
Soltu.DM.08G001110	192.61	229.929	225.877	184.71	116.452	262.298	147.579	129.828	165.683	218.762	216.917	177.587	121.648	138.702	167.375	98.3862	118.621	92.0164	389.838	234.947	388.284	469.694	462.737	521.719	809.143	795.954	432.076	177.757	169.785	214.606	349.449	525.875	807.803	333.844	415.012	346.382	218.594	160.255	258.466	515.912	398.685	669.266	503.477	427.944	412.129	447.85	527.954	212.438	365.079
novel.4411	1084.28	1080.11	1026.7	257.76	270.64	284.868	1406.56	1562.42	1657.95	177.536	196.571	169.168	1067.56	1045.39	1234.89	210.58	209.615	201.808	27.3778	26.2698	27.0505	68.9137	58.7387	72.6848	36.5855	71.4202	45.9344	38.132	38.3304	43.391	54.9858	46.2284	43.3911	51.9395	47.5105	51.3652	26.113	25.3989	29.2758	44.0714	47.6685	39.7195	52.9281	51.729	47.3361	50.6644	43.8198	26.9292	50.2717
Soltu.DM.10G020640	399.4	383.682	420.631	313.822	352.389	370.251	124.956	115.138	108.94	285.173	283.933	261.707	233.308	167.277	174.47	402.749	396.47	367.993	328.377	309.427	334.623	311.684	354.121	297.193	287.597	287.295	362.266	318.823	256.382	333.081	320.144	354.964	329.139	291.054	261.071	308.396	541.475	594.378	469.347	332.579	373.594	398.067	299.868	253.953	259.174	270.999	368.08	535.066	286.84
Soltu.DM.05G004990	94.0928	114.565	147.545	181.349	165.156	307.792	130.731	118.43	173.693	282.495	290.377	274.112	184.218	203.347	258.758	245.374	263.12	241.59	266.702	129.217	296.677	353.722	329.686	385.612	605.899	564.95	325.004	174.632	134.718	211.016	435.133	555.914	847.686	330.887	428.609	386.218	188.551	140.235	210.538	573.196	420.395	670.798	605.784	539.589	528.105	557.826	554.797	179.775	381.905
Soltu.DM.11G025280	183.823	202.824	267.485	217.138	202.527	274.951	169.743	154.395	237.466	179.003	174.296	164.871	144.557	165.918	182.995	147.733	156.154	151.342	313.43	216.692	309.682	305.37	298.837	330.777	875.203	721.311	450.488	250.732	216.304	271.952	436.919	493	627.646	337.324	419.316	377.517	201.023	176.096	235.007	600.068	446.234	647.732	462.45	444.612	469.884	458.982	564.678	204.042	378.052
Soltu.DM.09G002880	139.987	156.903	192.957	156.368	162.15	248.521	142.32	131.38	139.652	190.184	180.844	153.907	166.518	170.539	239.499	185.905	199.528	183.014	371.439	246.518	373.867	431.735	407.718	457.091	696.194	591.352	373.2	171.96	151.549	199.989	418.854	539.15	723.504	317.64	339.707	335.686	222.371	204.319	267.389	581.336	531.038	712.736	529.194	446.63	436.678	470.834	608.37	231.36	331.011
Soltu.DM.06G002870	163.133	165.368	191.342	134.248	154.592	194.793	156.283	139.34	160.163	196.244	205.148	201.185	194.781	187.541	225.362	204.042	226.012	196.675	313.543	214.271	341.867	382.624	372.349	409.595	527.084	516.18	407.763	228.947	196.702	276.969	387.485	466.633	475.862	365.822	362.571	380.021	314.554	306.254	346.13	523.11	549.922	590.063	697.234	469.854	484.632	550.573	554.365	322.313	369.471
Soltu.DM.06G003270	115.898	110.215	109.264	300.794	325.395	233.148	165.334	166.468	170.395	480.351	468.411	440.939	246.296	241.415	233.373	512.878	492.665	469.587	88.2765	103.217	89.3419	230.373	251.002	236.034	650.531	780.269	765.927	127.697	132.237	148.229	240.678	266.133	220.831	843.737	752.72	844.642	69.8603	79.2765	89.3626	211.652	214.603	219.349	625.146	327.187	310.771	421.035	215.201	79.4998	813.7
Soltu.DM.01G001840	295.11	309.415	292.443	692.756	791.485	451.991	823.192	812.424	398.116	849.123	763.448	639.331	274.737	501.512	743.188	577.01	493.114	573.467	78.1712	101.399	93.3344	53.8983	54.7058	52.6981	139.045	19.9328	253.571	264.715	283.757	291.539	62.6172	36.2755	18.4481	130.293	135.988	129.441	105.427	73.6041	93.4452	66.8439	87.4916	189.27	501.3	349.812	238.496	363.203	114.535	90.8253	131.907
Soltu.DM.07G022830	1950.21	2295.86	2059.94	248.656	240.897	262.178	1109.88	1159.73	824.716	231.34	237.838	233.221	712.061	538.924	1279.36	245.933	234.258	241.164	1.01116	0.611148	0.892468	2.46697	2.31816	2.23891	4.27821	7.77352	1.91051	0.716197	0.94172	0.406145	4.94434	4.88398	6.36049	5.95687	8.10078	6.44817	0.541049	0.584773	0.400177	1.2555	1.95877	0.858076	3.79991	3.23999	4.11395	3.71795	1.35745	0.508666	6.83527
novel.2988	1606.06	1613.42	1618.45	58.3572	66.1184	58.5818	1838.96	1972.83	1967.26	27.0534	35.5844	30.2247	1122.42	781.261	1103.21	34.7262	29.2802	32.0982	2.76766	2.7184	2.50214	3.13981	3.18069	3.90213	2.98537	3.12927	2.55224	2.50486	2.32626	2.43509	4.18062	4.88483	4.66383	3.17378	3.60849	2.7441	2.52305	2.10572	2.66462	4.7288	4.4538	4.68299	4.32977	4.59606	5.12989	4.68524	4.62186	2.43113	3.17546
Soltu.DM.06G011750	478.552	490.217	601.486	603.138	652.475	788.736	289.532	281.141	542.765	785.315	712.12	759.96	405.254	411.216	637.703	512.404	528.11	518.711	202.774	172.685	207.585	109.504	178.397	124.576	22.311	165.094	60.0037	341.729	312.503	413.317	53.6823	34.4271	48.8972	54.9532	74.2285	61.2881	317.771	281.91	294.686	48.5109	53.2311	141.964	124.49	96.2943	85.2102	101.998	81.2354	298.122	63.4899
Soltu.DM.06G010190	178.958	180.661	205.276	280.288	292.82	358.324	340.333	337.102	253.704	431.485	416.08	423.706	838.421	674.036	642.736	258.429	262.753	255.015	170.623	151.09	185.745	210.758	205.684	201.409	354.314	378.394	276.928	263.657	229.281	273.813	284.751	303.328	316.21	303.835	339.325	305.806	213.406	200.401	249.792	364.18	289.521	343.182	348.683	325.848	358.836	344.456	332.294	221.2	316.322
Soltu.DM.05G006120	127.378	129.353	141.94	125.311	120.507	186.345	185.59	162.633	178.176	177.975	185.304	160.04	179.25	153.767	285.137	143.291	150.004	128.351	291.433	194.287	319.94	322.184	335.523	369.485	660.044	457.122	383.367	205.421	158.903	244.945	630.721	770.276	939.161	370.272	366.453	415.643	192.883	193.096	215.449	631.009	611.529	566.666	430.146	424.985	436.888	430.673	603.068	200.476	384.123
Soltu.DM.02G030190	1706.86	1651.41	1685.54	55.5015	58.9392	74.6836	493.622	496.011	323.136	38.5353	34.9996	42.0073	480.8	468.178	225.312	61.0576	58.5782	56.6263	129.258	158.339	130.629	135.112	118.03	120.246	74.4071	75.21	124.146	374.425	365.575	341.935	190.494	195.318	135.404	91.3632	94.754	91.9097	640.035	581.005	465.663	221.015	265.999	199.125	166.582	248.095	240.545	218.407	228.713	562.234	92.6757
Soltu.DM.12G027350	296.892	334.917	403.757	312.605	284.966	486.408	279.096	268.941	373.448	315.01	319.774	304.945	327.376	318.044	373.193	333.055	362.289	341.141	243.715	199.722	258.998	290.942	276.666	304.443	389.994	534.563	277.657	273.691	272.35	303.595	231.152	244.794	342.264	239.457	285.849	232.108	219.677	171.063	241.947	314.969	248.094	420.249	438.438	346.174	327.721	370.778	327.771	210.895	252.471
Soltu.DM.05G009030	181.741	182	235.946	257.617	280.987	418.216	247.619	212.106	339.265	232.29	224.557	219.105	290.89	284.777	345.605	242.844	258.745	238.737	217.199	157.836	215.437	193.311	198.476	208.142	509.618	509.751	337.227	217.76	196.447	241.728	371.874	417.598	467.065	462.788	473.775	481.987	192.519	167.453	226.437	428.487	364.689	530.627	559.881	453.501	467.031	493.471	441.268	195.47	472.85
Soltu.DM.05G019720	353.588	360.64	395.608	371.253	444.592	335.288	274.245	257.117	446.896	449.475	435.982	452.172	442.26	389.256	315.079	263.019	270.542	268.161	340.944	350.493	355.282	335.892	376.948	337.312	164.749	153.068	299.092	695.01	583.365	739.855	254.57	196.201	137.169	114.792	105.316	120.218	323.521	359.281	310.636	101.637	135.966	151.676	119.551	125.598	106.068	117.072	129.76	331.146	113.442
Soltu.DM.01G034540	957.96	1083.51	1117.37	201.242	201.591	268.521	1310.98	1154.75	2007.68	172.243	173.027	165.794	1350.63	1114.94	1454.67	207.24	202.375	173.69	11.4623	7.57024	10.6983	18.151	16.9626	21.2472	22.9711	23.4685	16.9132	16.8576	15.2227	18.4311	32.0808	31.4541	39.4308	19.1352	21.6898	20.0854	14.5929	11.5933	15.5905	33.1538	30.9917	31.3479	34.3864	30.0118	35.16	33.1861	31.8311	13.9255	20.3035
Soltu.DM.12G004100	136.401	140.15	146.78	146.296	130.771	178.004	137.197	131.371	144.354	176.863	173.969	158.582	165.647	154.042	258.925	146.254	153.99	143.005	326.031	181.769	356.622	371.851	375.083	409.751	704.459	565.017	455.662	184.82	143.715	210.946	564.496	778.532	910.57	373.007	414.396	431.958	175.996	172.202	214.04	612.475	547.328	508.122	306.601	345.422	377.298	343.107	555.975	187.413	406.454
Soltu.DM.09G002540	341.42	384.569	462.639	394.568	396.204	640.005	257.657	256.411	254.023	248.806	240.493	240.612	347.961	398.152	356.495	245.624	266.212	245.673	215.062	182.362	212.97	236.599	203.166	231.988	600.497	619.431	389.255	251.531	280.475	267.582	136.242	167.78	219.763	265.195	303.679	274.704	230.236	173.687	237.262	337.626	207.338	404.162	432.532	395.572	362.161	396.755	316.376	213.728	281.192
novel.1469	849.164	855.218	1069.7	281.355	284.186	396.261	1477.66	1584.6	1398.92	229.86	233.529	209.554	1198.1	1109.88	1472.62	364.85	408.664	345.464	0.0766256	0.118355	0.0545797	0	0.0336703	0.0565549	0	0.367992	0.0765497	0.0780182	0.198953	0.101127	0	0	0	0	0.0385771	0	0.20956	0.339742	0.174372	0	0.03671	0.035609	0.0432878	0	0	0.0144293	0.0241063	0.241225	0.012859
Soltu.DM.12G024050	10.4826	8.94186	10.2788	126.726	128.865	110.258	180.941	206.239	129.633	231.949	277.975	223.917	256.403	174.774	978.969	238.883	232.916	239.94	113.314	154.133	131.345	181.575	150.396	146.571	214.116	118.638	185.615	75.0676	69.3479	81.5923	499.21	451.773	452.409	331.569	345.198	322.001	151.008	129.605	120.519	685.589	782.655	735.937	1568.37	955.617	837.154	1120.38	734.727	133.711	332.923
Soltu.DM.10G001950	109.923	112.174	139.434	156.219	146.487	200.056	113.499	106.991	126.415	248.341	247.641	199.471	125.331	130.258	208.625	170.561	194.848	156.057	332.633	177.478	398.238	442.345	438.177	433.843	707.186	526.674	385.601	157.729	119.271	189.581	567.815	813.882	1055.63	375.313	439.688	437.013	176.446	144.923	189.125	563.104	463.244	447.428	263.479	302.42	317.565	294.488	491.259	170.165	417.338
Soltu.DM.01G043130	373.264	373.734	403.746	259.484	252.677	321.116	378.05	373.492	413.247	245.174	245.316	225.707	344.294	365.57	450.502	271.041	287.528	252.201	247.988	197.484	237.303	291.086	298.404	295.846	451.089	438.581	405.274	189.237	156.233	208.502	278.016	278.273	299.525	272.655	263.565	289.109	225.064	227.907	231.201	306.954	307.313	387.177	448.771	327.588	361.558	379.306	333.815	228.057	275.109
Soltu.DM.10G026180	450.306	450.82	521.755	361.994	386.896	541.959	293.969	283.864	323.631	371.778	386.52	398.573	432.703	493.87	380.485	440.599	468.181	481.159	275.868	264.203	250.438	259.271	258.186	274.056	203.583	402.853	233.762	277.962	286.173	288.762	145.998	128.789	143.518	185.564	201.783	180.675	286.591	255.096	287.892	159.802	146.861	227.364	217.357	208.164	205.383	210.301	178.009	276.526	189.341
Soltu.DM.04G007420	158.891	161.772	184.725	292.696	267.486	368.991	105.987	105.383	120.69	376.267	357.715	402.09	119.046	146.514	105.342	495.468	460.881	467.921	352.847	348.275	338.349	305.173	343.117	310.647	184.353	351.241	290.418	264.029	286.417	349.094	141.566	150.169	189.531	276.703	370.164	302.648	578.099	531.196	611.111	253.108	211.932	569.924	477.936	324.153	298.402	366.83	344.988	573.469	316.505
Soltu.DM.01G039150	20.0943	26.5855	35.4167	177.785	165.836	268.178	267.373	283.301	330.567	174.026	174.253	147.075	96.5618	28.966	178.63	75.2427	90.395	89.4713	296.011	180.359	346.794	388.074	346.275	401.043	794.18	622.855	445.04	214.622	166.07	213.901	572.323	625.354	839.987	321.939	362.347	354.647	158.938	117.552	158.644	626.009	501.423	628.001	388.179	474.351	473.047	445.192	585.144	145.045	346.311
Soltu.DM.07G023810	350.622	345.808	383.668	207.56	231.291	225.638	370.527	380.561	430.313	206.963	196.806	200.542	411.878	360.253	517.136	202.785	206.545	191.032	249.356	185.64	246.231	315.16	302.866	318.56	622.536	466.829	425.433	181.134	157.288	199.051	417.848	451.09	476.276	282.685	262.716	309.179	115.153	130.545	132.538	381.873	393.356	313.183	315.264	257.291	305.953	292.836	362.804	126.078	284.86
novel.2242	134.506	147.957	167.723	145.04	125.954	212.799	179.027	145.636	181.484	188.565	181.997	176.752	132.105	155.231	220.349	124.205	141.818	116.559	344.942	194.83	367.208	383.696	368.522	424.555	812.801	611.567	425.635	130.044	108.302	185.893	499.262	680.019	958.957	321.355	460.403	388.052	170.362	149.163	210.594	524.282	458.925	595.984	343.758	309.439	317.187	323.461	526.397	176.707	389.937
Soltu.DM.06G005580	193.135	190.057	189.619	172.893	174.752	210.559	181.095	180.833	154.27	279.784	269.738	248.545	171.373	154.862	218.598	203.417	251.511	191.676	278.143	227.52	292.537	331.941	306.448	319.148	382.51	332.534	367.33	266.877	250.007	301.036	481.443	570.944	639.959	545.463	439.849	515.693	220.256	254.545	238.785	469.801	567.486	342.588	379.925	327.249	330.456	345.877	459.958	237.862	500.335
Soltu.DM.08G023530	108.868	118.857	138.712	198.69	131.375	261.648	159.506	132.585	175.462	274.793	267.754	238.323	134.295	123.422	237.347	150.457	189.623	136.343	381.556	227.871	384.493	460.297	426.7	509.649	729.541	766.808	348.219	150.039	137.893	196.604	402.838	558.673	911.2	261.562	369.041	291.466	216.144	157.292	227.62	360.726	323.624	620.032	364.892	299.186	350.044	338.041	434.794	200.352	307.356
Soltu.DM.06G017510	142.101	153.487	182.704	148.028	145.928	237.56	140.443	126.316	162.672	266.592	252.58	231.77	143.879	146.227	232.669	239.412	282.782	210.365	250.34	157.251	265.214	293.221	284.326	300.171	515.552	461.089	289.327	176.516	153.628	252.542	455.199	587.946	738.195	328.829	359.392	389.18	213.607	198.508	230.2	534.209	555.562	707.751	579.135	428.247	444.998	484.127	599.174	214.105	359.134
Soltu.DM.06G023190	1089.61	1296.83	1263.7	172.177	171.767	271.186	1429.89	1486.82	2149.35	125.732	136.168	125.749	1178.79	931.905	1282.43	164.747	149.214	143.636	0.397589	0.0526382	0.0606855	0	0.149748	0.125763	0	0.0743926	0.0851132	0.115661	0.165908	0	0	0.0742336	0	0	0	0	0.155335	0.348691	0.193879	0	0	0	0	0.0761074	0	0.0253691	0	0.232635	0
Soltu.DM.08G012310	216.086	211.429	231.196	141.398	109.247	156.772	246.648	227.962	234.922	156.685	160.864	152.132	214.852	233.845	298.357	106.619	113.342	108.605	297.426	234.409	310.996	347.426	339.236	356.699	621.033	501.009	443.139	202.332	168.562	202.131	524.491	663.852	713.869	362.253	423.14	368.057	185.39	190.455	202.083	508.609	485.201	482.767	369.612	335.518	365.262	356.797	492.192	192.643	384.484
Soltu.DM.08G012670	10.925	11.4194	16.1747	399.208	320.802	561.348	13.9858	12.3156	12.5511	1538.74	1640.52	1272.41	113.715	27.8952	263.5	1727.38	1701.6	1662.92	19.562	10.378	14.7447	54.7551	60.0277	59.9817	31.8641	156.104	22.2118	126.46	109.802	167.842	24.586	53.6845	96.2245	128.079	158.605	141.198	60.1708	58.0499	45.0976	105.926	45.2787	120.944	104.343	117.986	88.4806	103.603	90.7161	54.4395	142.628
Soltu.DM.08G015890	1012.97	1089.55	1347.07	81.3114	95.5434	127.226	1493.5	1556.49	2466.8	85.241	106.906	83.3039	1371.15	1186.37	951.395	149.936	145.333	136.157	0.110923	0	0	0	0.0487411	0.0409345	0.0562204	0.0968557	0.16622	0.0752929	0.108002	0.0487972	0	0	0	0	0.0558442	0	0.353919	0.22699	0.168281	0.0918183	0.159424	0	0.187991	0.0495441	0.10984	0.115792	0.0837476	0.24973	0.0186147
Soltu.DM.05G008090	188.762	185.436	211.967	146.784	139.085	212.458	144.626	129.127	166.615	305.247	340.98	307.043	140.236	110.489	220.906	354.544	406.886	311.187	201.471	135.383	207.36	287.643	288.375	287.616	516.005	471.966	383.262	159.115	146.192	208.881	344.224	427.427	502.61	314.179	318.075	335.298	176.256	164.123	199.792	356.686	371.709	543.419	1133.91	477.668	493.63	701.737	423.938	180.057	322.517
Soltu.DM.11G001030	287.497	283.006	287.905	141.518	164.858	154.478	329.215	367.025	394.745	146.184	140.86	161.107	253.444	241.41	269.348	149.204	140.236	142.483	143.391	181.686	150.78	244.393	218.926	227.468	536.919	613.392	485.919	350.224	368.467	364.722	306.459	305.786	286.457	636.728	554.332	638.444	135.793	162.048	158.303	312.751	293.555	259.579	520.942	422.561	491.349	478.284	288.628	152.048	609.835
Soltu.DM.09G018670	1062.98	1148.83	1379.2	243.681	289.405	438.315	816.633	931.82	1474.28	233.468	239.843	222.532	1399.1	1087.66	1298.08	364.581	354.686	315.214	5.9476	3.32901	3.96379	4.44825	4.19188	6.58461	2.14894	3.54791	4.05919	2.33834	3.32551	2.25378	2.71218	1.53927	2.75635	2.50322	3.91336	2.27705	4.50934	4.15742	4.02017	2.04727	2.20052	2.8734	2.19562	1.97266	2.09923	2.08917	2.37373	4.22897	2.89788
Soltu.DM.06G023820	1.00819	1.01839	1.9396	22.0535	21.1224	23.8388	1.55908	2.66734	1.4983	8.10204	12.8055	15.7117	0.323454	2.47062	0.527199	0.199835	0.100689	0.0994679	372.093	535.277	419.761	866.77	860.012	841.905	362.366	398.686	505.438	611.749	704.558	624.391	323.999	423.061	507.694	346.525	381.965	317.391	498.695	449.266	527.814	405.24	374.616	532.893	418.46	336.608	296.852	350.64	437.583	491.925	348.627
Soltu.DM.08G013400	1176.08	1130.51	1175.95	103.774	139.466	71.1009	1206.39	1320.89	1346.57	68.3995	76.2283	73.4246	1803.18	1242.17	1193.56	130.324	119.425	126.619	29.8128	30.9508	28.715	23.2062	22.0532	21.8637	34.1193	18.8716	35.8723	35.0287	38.4869	36.1199	47.6842	41.6622	29.4973	23.3964	20.3656	23.1829	21.9633	25.4813	23.4518	35.066	43.9407	25.0411	42.9029	43.3331	44.74	43.6587	34.6826	23.6321	22.315
novel.1747	224.935	218.086	248.241	306.945	319.415	372.905	180.446	173.627	186.676	214.8	231.322	225.591	339.038	229.803	267.785	267.524	289.585	255.338	271.808	233.801	278.704	293.47	313.233	286.95	380.594	463.708	350.838	276.871	258.085	324.017	336.783	407.895	417.195	227.395	222.901	248.732	273.852	264.51	277.103	402.816	392.005	461.656	430.619	312.489	321.073	354.727	418.826	271.821	233.009
Soltu.DM.12G009770	121.767	124.197	166.627	134.003	137.194	238.686	135.733	113.746	139.64	190.964	178.045	180.298	132.306	128.137	191.371	154.317	159.679	149.944	312.171	212.332	303.472	367.122	339.598	400.408	789.441	591.228	437.965	142.874	148.297	206.992	429.691	605.015	780.103	339.931	374.844	363.439	159.106	143.097	186.697	503.286	463.795	598.878	494.797	370.119	415.929	426.948	521.986	162.967	359.405
Soltu.DM.05G023850	130.273	137.848	164.696	110.341	124.897	200.337	136.066	117.573	133.999	136.065	138.38	129.103	156.629	140.442	234.239	96.5985	113.639	101.136	307.519	193.279	314.375	389.305	367.103	379.807	799.357	644.233	435.777	152.634	124.981	176.614	475.086	672.228	825.046	324.736	362.048	358.983	164.874	144.682	182.591	552.178	475.996	614.795	490.373	383.069	425.52	432.987	547.656	164.049	348.589
Soltu.DM.02G029990	136.611	159.395	187.693	211.533	174.066	352.358	113.21	94.923	148.394	214.816	217.063	176.894	157.411	209.568	162.776	237.06	254.046	229.783	313.424	174.437	285.435	371.967	362.415	384.013	560.21	765.39	373.064	166.063	136.98	192.27	247.876	283.484	385.253	242.832	307.669	267.201	433.363	316.683	425.653	395.296	295.463	704.324	526.181	415.211	410.326	450.573	465.028	391.9	272.567
Soltu.DM.05G025830	119.799	153.563	155.671	142.967	102.964	255.895	77.7327	83.4878	115.88	212.769	199.73	179.835	144.354	167.893	169.891	115.429	161.869	116.362	315.247	183.392	291.424	374.394	348.944	407.623	881.049	728.186	415.406	161.71	147.3	193.101	357.663	479.195	713.494	267.651	285.68	269.112	203.825	137.612	203.13	605.433	426.495	689.108	502.915	424.714	489.12	472.25	573.678	181.522	274.148
Soltu.DM.09G023480	161.224	206.951	216.047	202.873	173.415	330.573	146.68	133.021	158.893	203.808	213.556	198.24	178.656	166.697	193.157	186.168	192.61	174.525	342.274	273.452	355.583	417.502	403.327	446.133	610.757	590.484	379.576	180.124	168.84	214.648	368.971	438.018	597.887	258.781	299.32	284.482	248.472	201.314	247.038	411.295	347.467	523.469	386.427	376.951	355.434	372.937	427.41	232.275	280.861
Soltu.DM.10G030260	1467.18	1472.35	1515.27	69.6737	74.7523	85.0759	1539.55	1657.71	1502.94	74.6034	78.8726	79.3329	1119.24	695.185	1243.67	89.8844	85.072	86.7602	5.5034	5.0748	5.46843	5.64189	5.76756	6.00144	7.65675	5.76653	6.02026	7.08833	7.98411	6.75472	13.4988	15.9679	13.2313	4.53264	5.23659	3.66906	4.66581	5.63099	6.41841	14.0082	14.4749	9.39885	11.1458	12.3151	15.2862	12.9157	12.6273	5.57174	4.47943
Soltu.DM.05G009660	1410.57	1385.63	1372.64	68.5001	81.0518	73.5447	1370.08	1397.75	1728.46	45.6037	52.7318	50.1587	1197.96	1036.83	877.994	68.1943	60.1234	66.2352	19.9133	18.1884	20.2672	29.5306	29.0109	29.7509	33.7123	40.0369	36.1161	23.8705	21.2278	21.8916	33.8407	30.9361	26.7601	37.0339	34.882	39.1163	23.2438	24.9961	24.2227	30.7664	34.138	34.9744	48.9182	31.882	35.0365	38.6122	33.2929	24.1542	37.0108
novel.1299	270.047	278.282	313.542	259.713	325.97	316.192	366.26	388.076	341.337	254.071	239.891	234.95	254.085	286.627	312.136	303.34	328.971	298.854	269.803	224.275	263.268	254.384	244.859	243.396	402.271	258.608	317.429	299.832	254.104	322.298	340.343	349.962	350.622	310.965	286.456	323.415	201.512	219.163	213.107	347.683	358.752	281.409	264.604	264.633	282.746	270.661	329.281	211.261	306.945
Soltu.DM.01G034150	209.274	239.028	269.381	229.662	192.493	353.682	153.482	111.327	220.235	216.973	207.378	185.337	190.888	205.155	242.694	156.655	180.647	146.46	304.22	158.8	309.916	399.853	363.401	415.028	592.889	632.545	439.39	210.375	168.865	274.964	285.333	306.735	422.312	248.164	362.462	308.255	268.061	190.233	259.525	371.235	283.287	512.849	462.868	428.84	403.637	431.782	389.123	239.273	306.293
Soltu.DM.03G029770	142.921	176.138	224.797	339.598	369.727	543.112	133.024	133.759	189.364	395.754	415.199	377.27	233.355	271.793	196.752	511.312	516.935	489.615	245.298	184.186	236.038	335.032	327.688	336.972	236.036	558.193	242.737	199.777	176.481	253.072	155.323	131.437	175.429	211.382	258.674	234.242	416.079	299.149	389.797	213.295	164.014	473.231	394.353	285.97	256.76	312.361	283.513	368.342	234.766
Soltu.DM.07G017930	0.723586	0.813966	0.506205	99.1276	98.4998	129.465	13.7429	16.2078	9.37502	138.661	142.019	148.869	0.738646	1.99128	10.1129	150.777	141.042	130.609	258.744	285.443	264.798	215.714	200.911	200.647	267.795	286.092	170.096	453.906	479.581	450.648	443.796	422.397	465.76	572.202	552.076	519.307	303.438	284.132	302.237	701.261	629.263	754.959	819.282	755.578	735.769	770.21	695.161	296.603	547.862
Soltu.DM.07G012360	143.289	145.902	148.419	164.4	157.102	235.263	152.84	131.713	133.876	221.309	213.432	196.74	134.923	125.399	255.261	187.853	191.396	176.408	312.89	217.25	316.815	363.054	339.142	378.102	623.02	527.265	386.4	200.877	162.86	223.165	460.758	610.319	758.805	338.886	424.513	356.513	199.582	172.192	231.272	482.293	442.807	458.624	313.824	309.01	294.568	305.801	461.241	201.015	373.304
Soltu.DM.12G001920	120.208	128.165	162.403	152.218	141.644	256.403	144.074	127.748	172.029	192.411	190.967	175.604	171.826	176.152	265.096	165.058	169.588	155.64	292.81	156.446	281.1	333.354	330.412	380.173	777.208	616.339	317.099	153.596	132.905	190.003	449.79	607.269	876.175	298.059	312.803	312.525	170.212	142.103	212.024	496.615	428.453	600.439	385.203	312.505	363.722	353.81	508.502	174.78	307.795
Soltu.DM.01G018210	222.304	212.483	260.963	373.248	357.265	560.847	154.402	133.533	173.391	441.453	449.67	410.04	180.411	193.43	187.124	475.464	487.587	465.651	320.35	262.737	304.877	297.155	310.19	298.54	164.913	369.531	252.574	167.158	154.925	199.077	92.5914	84.7024	96.1911	169.231	174.496	173.147	651.661	551.786	621.696	182.371	180.151	490.742	277.139	194.475	176.99	216.201	284.421	608.381	172.292
Soltu.DM.09G025910	182.379	236.823	240.367	126.106	70.2553	166.058	32.8505	23.3629	29.2598	90.9474	173.489	76.0912	308.019	59.8992	667.718	130.632	260.383	177.379	73.3469	64.8208	77.5155	417.003	380.169	562.726	582.619	1185.71	564.855	26.5398	27.283	35.2608	30.2458	36.5279	58.5393	160.434	230.088	150.126	205.939	99.1248	306.635	397.637	147.148	895.472	1534.88	937.12	697.983	1056.66	480.086	203.9	180.216
Soltu.DM.01G036520	151.313	150.187	184.1	115.873	145.056	126.091	357.464	354.828	330.273	210.259	223.963	200.981	377.336	343.829	620.682	320.784	309.474	295.753	160.74	146.475	159.888	195.699	188.373	187.661	194.198	194.648	274.74	450.228	408.389	472.635	311.072	242.899	229.646	226.959	219.106	231.602	250.388	233.313	261.717	327.886	363.261	433.518	699.631	538.948	512.502	583.694	374.888	248.473	225.889
Soltu.DM.01G001690	70.5733	94.9651	141.59	125.721	142.418	234.162	157.467	128.38	169.458	329.271	317.819	271.004	202.159	202.882	279.811	235.006	267.228	230.368	216.338	107.33	204.499	269.488	249.804	305.02	460.91	380.232	236.884	189.571	156.454	210.857	537.533	669.255	981.516	331.739	431.546	383.987	245.157	153.816	237.496	505.479	345.153	510.893	276.625	374.743	356.808	336.059	453.842	212.156	382.424
Soltu.DM.06G002610	137.591	181.729	211.239	147.319	108.621	202.646	262.541	246.928	334.79	167.545	182.804	168.881	259.683	303.558	439.263	120.26	142.111	119.719	222.804	181.115	218.147	271.82	233.564	291.076	495.738	508.696	282.028	199.755	204.165	219.783	326.406	422.138	627.47	221.727	329.908	246.639	232.141	146.469	230.15	614.423	372.685	760.916	412.078	464.125	440.785	438.996	582.675	202.92	266.091
Soltu.DM.05G026990	1611.4	1772.18	1967.08	62.5814	59.4076	97.3306	1102.63	1180.08	1678.47	42.297	43.3954	39.564	1001.7	836.689	687.279	63.7391	54.7832	57.2802	12.8471	11.2145	15.7768	17.2001	16.3031	16.1707	27.3156	29.953	21.009	10.0411	12.7683	12.8746	17.3006	15.258	30.4716	7.50625	9.82258	9.09814	13.9957	11.4541	15.8914	27.5347	23.6744	35.8958	33.6082	25.3576	30.8803	29.9487	29.035	13.7804	8.80899
Soltu.DM.10G021170	156.701	186.478	237.918	171.879	161.677	281.907	131.902	127.388	185.054	223.842	221.384	177.548	213.966	214.283	297.005	205.853	233.208	196.096	316.695	176.838	343.609	360.543	346.916	372.268	627.635	506.99	312.308	160.07	127.103	186.443	377.171	485.312	710.982	238.164	280.879	275.602	241.64	170.519	237.762	490.9	376.737	555.124	309.878	326.093	317.76	317.911	474.254	216.64	264.882
Soltu.DM.11G006570	266.433	336.717	331.176	185.438	128.715	248.61	214.623	216.204	293.725	219.142	212.008	187.665	259.544	298.522	296.376	169.952	189.891	150.787	216.628	139.592	243.75	255.136	245.41	284.798	487.134	385.477	252.342	141.989	136.441	166.847	309.071	390.183	610.693	194.244	286.286	220.472	234.664	169.009	248.024	603.723	378.97	710.433	407.293	457.859	437.906	434.353	564.375	217.232	233.667
Soltu.DM.07G017170	189.227	202.848	219.574	306.874	321.97	370.66	182.343	189.401	170.042	388.717	377.978	379.98	238.784	276.83	202.406	425.347	414.015	410.114	204.911	198.005	192.601	247.314	250.919	248.76	244.713	429.022	342.243	398.401	358.756	385.749	257.411	227.008	196.991	335.104	307.28	328.653	218.162	228.686	220.875	224.628	243.548	229.261	346.536	310.029	311.245	322.603	232.479	222.574	323.679
Soltu.DM.05G022830	124.541	140.481	139.363	141.334	107.153	202.887	155.472	146.176	169.524	172.513	133.786	137.42	140.693	130.483	198.525	94.5865	101.461	75.2594	332.329	199.065	257.578	361.406	363.455	393.484	895.969	663.526	420.153	116.416	110.968	165.809	355.167	648.144	1060.34	259.56	297.153	284.115	164.745	144.382	183.056	611.023	438.983	624.601	273.703	283.706	312.482	289.964	558.202	164.061	280.276
Soltu.DM.02G022700	1723.01	1806.99	1630.67	60.554	65.6531	66.1167	1078.9	1126	1064.41	83.0284	86.5897	84.7032	1174.04	834.252	901.629	86.2148	87.4273	82.3633	29.7734	26.5498	27.8436	20.2537	19.1644	20.754	9.85492	10.7881	13.4556	46.6518	42.3335	40.541	38.4225	34.0303	29.2391	21.4944	17.0627	20.7648	27.7882	32.0294	28.5762	19.6715	24.3231	14.5891	15.6374	18.7262	17.5491	17.3043	19.5279	29.4646	19.774
Soltu.DM.08G028860	73.1641	67.3249	93.3069	410.443	454.644	569.343	89.9439	79.7401	89.8793	527.509	516.485	536.659	41.4577	30.4259	104.73	659.84	793.832	624.882	208.019	184.193	218.404	108.707	164.987	136.648	25.221	113.299	34.7763	1072.14	886.079	1200.7	124.207	90.128	74.7029	164.206	173.088	191.598	317.09	396.632	354.822	96.4005	89.2802	96.8574	116.061	134.933	136.954	129.316	94.1794	356.182	176.298
Soltu.DM.10G026340	179.18	183.475	201.92	170.065	167.764	215.801	179.545	166.023	196.669	171.057	163.263	163.984	175.266	181.742	212.12	139.229	144.08	135.258	281.093	218.585	299.454	345.803	328.394	352.046	623.138	503.237	418.559	192.378	200.644	242.446	417	482.992	598.346	278.766	297.548	300.887	213.022	197.752	234.575	454.554	387.502	482.059	411.389	357.609	397.087	388.695	441.372	215.116	292.4
Soltu.DM.10G029490	108.632	123.336	124.759	162.752	127.148	236.262	138.08	127.821	147.137	226.819	233.942	199.536	146.392	165.487	231.638	188.374	217.68	177.518	271.109	193.418	287.011	342.458	323.756	373.208	521.123	493.079	353.33	190.724	167.433	245.795	420.977	531.995	692.386	366.339	438.109	395.469	230.584	199.374	239.169	427.364	394.23	455.356	352.466	353.556	316.729	340.917	425.65	223.043	399.973
Soltu.DM.12G004170	153.889	146.504	176.623	138.179	145.353	212.913	195.832	174.896	212.929	196.343	194.509	184.09	178.27	170.689	249.069	190.777	193.25	174.381	281.412	209.968	268.511	339.036	320.322	364.635	462.995	380.842	350.699	200.303	182.342	240.344	441.477	531.382	666.208	337.233	339.361	358.313	201.79	188.656	208.759	435.898	428.698	416.157	425.149	391.774	386.85	401.258	426.918	199.735	344.969
Soltu.DM.10G003730	94.9573	101.197	131.755	146.924	138.929	251.019	109.742	97.5278	117.829	193.745	188.379	170.73	128.95	122.011	215.427	151.562	161.949	141.114	289.662	187.004	290.35	351.486	343.038	390.305	653.466	621.272	455.342	208.275	179.78	264.85	406.958	516.882	711.335	317.984	393.685	377.407	181.437	146.736	180.588	411.558	347.306	477.338	453.368	415.58	399.676	422.874	412.067	169.587	363.026
Soltu.DM.06G013490	417.808	427.031	370.76	63.7763	35.8435	55.7717	1014.21	972.256	2073.43	54.1801	49.1768	51.3526	902.632	852.856	743.464	43.526	43.024	43.8822	148.355	137.126	139.817	131.829	163.23	167.274	38.6364	77.1865	93.2891	288.371	306.5	316.26	136.815	103.717	85.3909	88.5407	100.963	102.295	327.416	258.391	328.483	48.296	62.6466	96.1928	211.015	225.504	199.31	211.943	69.0451	304.764	97.2663
Soltu.DM.06G025980	102.144	128.772	134.687	169.271	119.364	255.067	112.713	93.298	162.821	267.254	257.201	219.116	128.923	134.628	225.71	158.569	188.854	147.101	267.679	121.853	299.584	350.085	341.378	364.379	669.65	686.23	351.017	129.667	99.1737	173.015	328.4	459.518	715.134	278.928	393.564	353.389	194.446	128.654	209.828	517.738	363.199	648.638	378.613	391.199	374.97	381.594	509.858	177.643	341.961
Soltu.DM.03G005430	144.61	170.469	189.813	153.347	119.994	219.786	145.404	139.977	160.602	158.857	157.454	147.768	153.622	162.872	243.486	119.292	128.782	115.499	310.97	199.175	327.594	372.177	340.073	379.832	708.395	543.705	379.731	164.095	145.655	172.584	372.553	485.39	676.342	279.145	320.925	306.69	178.703	133.072	183.664	509.232	429.045	540.621	442.895	423.372	406.598	424.289	492.966	165.146	302.254
Soltu.DM.06G004540	159.699	208.771	274.419	229.282	206.174	371.192	184.406	166.465	241.359	261.985	242.294	197.968	353.305	515.8	389.883	222.916	265.762	233.342	191.923	104.86	207.427	317.422	300.063	348.975	519.92	603.095	297.568	207.603	164.144	244.804	207.29	244.099	373.425	191.323	293.303	224.195	225.523	126.037	218.878	354.766	224.689	508.009	369.895	383.599	366.016	373.17	362.488	190.146	236.274
Soltu.DM.10G000220	154.669	194.507	209.356	238.793	183.598	358.206	212.375	189.736	304.164	273.818	249.906	245.458	219.136	267.098	302.392	170.432	210.452	165.125	282.463	184.92	275.213	347.365	349.82	396.843	648.997	517.368	359.619	169.904	154.237	189.63	243.088	280.25	459.46	230.889	333.83	245.295	162.46	111.691	171.383	422.796	255.646	492.891	340.175	360.573	344.141	348.296	390.444	148.511	270.004
novel.2578	617.659	669.663	689.232	147.519	157.169	247.495	1618.75	1716.62	2215	124.926	149.121	122.769	1263.04	1002.42	1317.11	136.463	139.211	135.849	0.42819	0.0915755	0.0703837	0.0710875	0.130259	0.0729308	0	0.129422	0	0.201218	0.192421	0.217348	0.0352795	0	0.186876	0	0.0497473	0.0439184	0.450398	0.269611	0.112431	0.0817938	0.0946793	0.0459198	0	0.132405	0.0489239	0.060443	0.074131	0.27748	0.0312219
Soltu.DM.06G016070	1.00535	0.987319	1.61178	14.0329	14.6246	16.7663	0.846446	1.57406	0.406723	42.6103	38.9717	43.3732	3.07313	9.5246	2.40223	8.33072	5.54463	7.59892	98.4008	87.3705	125.187	355.792	313.45	317.625	908.316	912.73	593.709	285.103	303.308	282.624	354.581	399.959	440.067	486.717	524.418	498.487	137.694	144.147	186.034	664.624	593.544	657.017	1176.22	710.256	692.898	859.79	638.395	155.958	503.207
novel.5368	1585.7	1542.17	1714.92	72.2779	89.3403	81.9132	1188.18	1237.84	1586.66	32.9381	45.6715	37.4817	1016.72	1067.75	857.581	70.9374	56.4457	60.6002	4.44445	2.70459	3.31831	1.27125	1.58824	1.48207	0	1.5079	0.280846	6.9514	5.6569	8.93971	0.0286773	0.0699849	0.0379761	0.0355662	0	0.0356996	8.8599	8.71145	8.83446	0.432166	0.692651	2.57553	0.0907513	0.0717514	0	0.0541676	1.23345	8.80194	0.0237553
Soltu.DM.06G016310	72.2717	84.1563	97.6585	95.9301	80.1483	135.933	114.991	105.857	125.425	176.413	181.892	163.11	144.144	131.382	218.144	153.915	154.783	133.812	236.333	156.259	235.661	282.4	279.59	298.854	740.113	508.332	355.242	148.936	133.629	181.054	432.29	588.133	820.691	273.248	316.691	293.799	176.622	128.599	201.806	604.997	421.684	778.179	500.38	446.369	475.383	474.044	601.62	169.009	294.579
Soltu.DM.07G020800	1.07329	1.97023	1.906	45.893	55.4474	65.779	1.60868	2.92504	2.31895	82.1369	72.2882	65.0292	0.834361	1.58285	2.87096	63.6906	54.3703	54.5662	103.417	89.0683	116.319	319.241	268.717	286.031	934.213	792.877	647.964	54.1489	47.8892	64.9648	392.213	464.861	519.046	685.069	692.663	746.22	76.3673	67.8022	93.4095	670.414	562.331	821.38	852.322	703.475	686.536	747.444	684.708	79.193	707.984
Soltu.DM.01G000990	539.804	498.312	599.304	179.452	202.786	219.259	495.526	525.561	512.133	150.808	148.724	145.262	368.954	342.904	493.381	117.856	113.507	110.126	217.611	210.291	217.676	223.667	217.735	226.773	402.865	279.821	281.115	163.365	150.948	180.017	307.188	351.963	373.179	212.062	195.381	224.369	115.802	106.392	120.982	317.645	313.719	328.303	302.417	244.343	272.018	272.926	319.889	114.392	210.604
Soltu.DM.04G037460	1241.48	1312.13	1208.19	60.4373	64.6132	56.9364	1096.82	1137.78	1221.49	38.3406	43.2857	36.8238	1518.2	1004.27	1133.61	65.1966	56.449	56.5701	21.9845	20.6386	24.5559	31.401	31.0492	30.5768	36.8439	30.5927	37.6198	32.8408	30.1205	33.038	53.932	54.4366	48.5321	47.6788	40.8522	50.9007	22.3333	22.1658	22.3567	40.6022	41.5402	28.5863	33.3305	35.7417	38.9577	36.01	36.9096	22.2853	46.4772
Soltu.DM.07G001390	147.063	159.773	121.93	211.587	159.525	165.217	276.351	288.359	1197.23	167.713	157.74	161.849	1010.55	978.875	666.444	115.921	125.945	127.912	135.4	151.453	134.591	114.285	117.92	122.061	73.982	80.5026	113.301	371.431	395.47	355.139	175.293	109.963	97.8522	240.768	271.877	229.141	638.352	463.177	568.3	100.896	72.3335	158.557	170.135	292.107	252.177	238.14	110.595	556.61	247.262
Soltu.DM.09G005750	476.761	484.492	465.175	255.549	229.034	280.138	715.912	720.27	825.3	209.889	244.666	198.385	959.997	844.1	1136.06	210.672	212.608	204.09	66.5637	48.2728	72.5071	123.233	123.791	125.744	179.707	149.288	111.149	77.7883	66.4972	82.6634	221.111	248.619	306.539	123.554	133.469	128.059	58.2838	58.2327	71.69	212.574	173.021	164.77	126.335	142.119	162.594	143.683	183.455	62.7355	128.361
Soltu.DM.08G006620	128.918	141.126	167.329	146.406	150.242	255.729	120.588	118.755	116.283	192.156	192.496	182.205	133.321	114.425	220.176	156.479	147.237	142.229	312.901	230.467	311.477	395.903	372.82	423.492	684.167	553.471	385.494	162.258	156.252	177.252	369.366	471.886	585.442	317.604	332.48	318.299	170.027	147.76	180.582	483.862	425.354	476.937	337.484	303.582	307.885	316.317	462.051	166.123	322.794
Soltu.DM.01G006010	133.237	155.483	190.368	138.253	136.844	219.959	141.028	138.03	160.988	173.957	170.464	166.564	186.648	175.24	263.648	131.799	142.817	123.776	287.038	169.822	298.836	374.269	330.134	416.943	654.583	505.536	332.303	141.594	124.538	154.458	398.18	534.913	734.551	251.179	388.201	274.326	175.931	126.375	196.129	601.442	411.215	502.392	238.235	318.682	325.604	294.173	505.016	166.145	304.569
novel.391	172.392	169.707	178.92	298.399	308.987	432.353	294.68	283.987	197.245	478.138	460.201	436.527	99.2332	125.124	293.166	510.215	580.938	469.731	150.281	159.394	162.579	178.441	192.137	182.255	126.385	148.458	134.679	434.615	369.859	497.612	223.019	247.403	207.848	344.318	275.699	352.854	186.722	242.343	213.156	217.29	267.878	219.955	249.881	212.521	203.988	222.13	235.041	214.074	324.29
Soltu.DM.11G003140	371.326	297.533	371.888	22.0744	22.7859	26.1027	551.703	500.433	935.688	28.2051	24.869	30.4934	786.819	741.607	712.732	7.1976	7.91609	9.0143	173.79	164.752	158.837	107.578	137.53	121.151	28.2919	39.736	56.8687	628.015	589.138	650.202	251.546	173.545	110.676	348.758	243.899	359.924	499.987	560.34	409.98	60.6368	106.852	107.375	260.921	204.027	179.117	214.688	91.6214	490.102	317.527
Soltu.DM.02G022920	1242.63	1313.75	1527.95	141.102	157.622	110.684	1286.33	1259.14	419.917	151.198	146.546	149.75	1157.27	1433.09	797.944	108.043	105.096	120.494	37.4162	74.1832	63.5698	12.9487	14.0997	12.7327	18.42	25.6079	27.2876	25.3325	30.3093	25.5502	8.04814	5.91231	3.37134	9.0648	8.16406	8.22981	25.1626	18.7496	15.0924	4.56961	8.43012	18.8665	15.3333	14.3319	9.96498	13.2101	10.6221	19.6682	8.48622
novel.5309	174.95	170.752	187.92	138.326	160.64	134.758	191.143	201.342	135.942	90.0656	90.6111	92.3784	391.234	155.853	315.65	90.2997	86.0878	90.5637	218.163	217.581	241.655	239.386	241.763	223.181	543.308	382.458	382.592	325.33	305.344	339.329	470.711	637.084	606.747	252.992	219.218	263.323	212.219	246.22	220.175	541.952	587.919	414.552	355.777	271.899	294.807	307.495	514.807	226.205	245.178
novel.2122	111.369	134.559	148.518	127.318	117.656	179.072	157.696	154.439	172.418	161.641	148.518	132.77	132.318	118.43	196.192	84.1545	95.6833	88.3078	278.961	205.242	299.277	310.582	316.844	372.139	762.021	606.313	386.352	171.941	171.924	194.67	435.815	588.838	833.698	332.198	411.425	324.64	140.382	110.578	162.512	499.004	367.986	447.785	305.471	331.587	317.44	318.166	438.258	137.824	356.088
novel.2893	574.307	627.288	601.926	80.1375	78.0454	126.938	1215.13	1398.13	1519.85	136.01	153.024	143.132	602.856	507.031	356.274	139.407	162.508	128.65	55.3814	50.0148	59.5869	82.4557	73.4252	81.4244	83.9936	143.129	58.8926	44.7289	50.4817	57.7442	97.7039	115.663	208.239	256.386	250.135	293.492	40.7405	33.2326	43.6714	223.67	188.198	194.477	355.91	194.59	208.827	253.109	202.115	39.2148	266.671
novel.3286	23.0985	29.8905	27.4975	305.633	130.126	401.329	46.6925	40.6918	26.0205	112.765	113.711	71.6521	11.464	14.2936	47.18	39.7511	46.5708	25.0301	356.598	242.147	347.323	698.63	614.158	675.421	1384.72	1913.45	836.486	25.2306	25.9508	38.1407	139.463	196.606	325.189	362.927	427.437	347.559	24.8377	21.9698	30.8231	177.169	127.749	194.665	415.95	307.036	294.828	339.271	166.528	25.8769	379.308
Soltu.DM.04G030170	288.678	339.956	428.532	236.892	243.207	439.686	180.97	175.566	221.557	264.244	246.368	218.406	313.711	315.169	236.59	275.818	297.536	279.536	246.632	167.784	273.847	273.106	270.769	286.116	338.673	384.273	231.949	171.67	149.196	190.676	225.063	227.813	295.672	181.139	205.34	194.333	478.199	324.821	391.024	259.898	216.341	389.922	234.709	237.421	202.455	224.862	288.72	398.015	193.604
novel.3441	1107.48	1176.27	1140.29	81.8863	95.8541	78.8748	993.238	1105.57	1175.33	55.6757	60.5122	55.5526	1696.15	1208.45	1077.63	100.659	98.436	92.7539	15.8632	15.9026	17.4435	20.9983	21.0539	19.4927	23.2522	20.1303	24.28	23.0646	21.9211	22.7073	31.1723	31.5427	29.0011	22.7945	21.5584	23.703	17.9569	19.7835	19.735	30.4644	31.2272	24.5466	32.952	29.5062	34.9539	32.4707	28.7461	19.1585	22.6853
Soltu.DM.01G050660	814.523	1033.6	1246.93	4.29081	2.68609	6.76843	99.2583	108.474	212.855	2.84315	4.31001	3.41209	68.2535	45.1565	87.2873	2.40046	4.19292	2.38966	5.47212	4.65306	5.36442	100.63	110.955	107.174	898.182	1678.9	600.801	4.82487	9.94195	6.70069	32.9917	63.4821	50.0109	599.967	882.288	691.805	16.2768	10.8516	9.56406	284.175	110.513	443.421	590.192	559.757	404.053	518.001	279.37	12.2308	724.687
Soltu.DM.01G051390	55.4004	55.3064	70.2811	200.928	222.54	265.23	85.1593	83.3438	67.4155	183.313	191.983	181.681	23.286	34.125	58.6409	155.909	170.219	164.824	185.168	149.362	185.995	352.705	330.539	348.467	732.392	645.166	524.51	125.789	108.978	123.433	382.327	448.986	512.363	561.75	536.4	562.402	115.07	115.818	122.655	499.291	452.212	436.512	405.315	388.69	402.353	398.786	462.672	117.848	553.517
Soltu.DM.07G020680	208.931	209.97	221.196	243.198	239.918	239.809	238.382	231.111	244.45	222.745	221.982	222.403	203.326	210.757	209.959	203.816	203.046	201.741	200.723	164.069	209.068	248.802	242.398	248.479	504.228	481.39	408.547	222.226	197.003	231.23	374.685	376.152	366.083	335.687	348.654	349.731	143.102	142.576	147.03	355.237	309.522	328.117	384.173	332.734	372.585	363.164	330.959	144.236	344.691
Soltu.DM.01G024900	198.84	244.56	225.767	296.53	166.73	410.196	198.535	195.93	273.441	353.366	349.375	311.968	180.966	240.493	204.808	120.937	152.497	117.258	263.788	188.906	269.979	297.838	298.268	317.606	486.514	521.741	279.665	207.089	207.656	244.398	218.329	256.105	417.622	191.873	277.01	217.907	230.454	153.695	213.233	340.213	227.382	438.493	310.46	339.629	340.531	330.207	335.363	199.127	228.93
Soltu.DM.04G022990	49.7174	50.2998	49.5705	105.509	118.141	108.484	54.1965	59.2899	44.0931	122.145	121.177	122.244	38.9301	38.7529	64.954	87.4627	83.9642	85.2125	149.61	166.062	164.757	371.083	325.356	344.936	482.104	403.337	469.369	251.14	248.225	236.302	508.798	510.744	486.568	850.203	760.087	827.615	122.617	128.389	125.772	462.423	450.302	308.14	459.705	476.521	485.359	473.862	406.955	125.593	812.635
Soltu.DM.01G043980	17.024	15.8632	21.5804	140.881	158.986	187.453	20.1426	20.6148	19.6319	112.607	107.642	107.281	17.1897	23.3036	17.0279	138.793	149.183	133.156	164.08	150.626	180.757	193.71	192.557	195.731	602.813	574.042	541.857	199.134	169.815	193.971	374.998	386.376	392.221	597.128	640.7	637.666	257.202	260.94	253.086	718.743	569.521	581.327	471.16	520.157	546.683	512.667	623.197	257.076	625.165
novel.367	1280.04	1329.84	1269.42	121.659	123.719	126.547	1165.05	1197.12	1495.24	63.9013	80.6467	67.2659	1292.28	1026.79	1032.02	94.2284	89.0782	88.1062	0.740714	0.23671	0.382058	0.0551255	0.101011	0.11311	0	0.234177	0.0382748	1.6904	1.21859	1.24723	0.465083	0.200294	0.181144	0.237508	0.0771541	0.306513	0.244486	0.574949	0.523115	0.15857	0.11013	0.106827	0.0432878	0.102675	0.151754	0.0992389	0.125176	0.447517	0.207058
Soltu.DM.09G029630	73.5512	67.3778	74.7765	271.352	296.418	319.916	216.253	230.912	158.704	403.033	377.919	391.37	90.7225	80.8129	173.905	330.948	348.265	326.568	202.508	220.525	211.402	228.409	229.658	226.845	485.029	341.459	288.432	201.949	191.553	245.009	367.857	459.356	452.064	428.297	354.911	445.452	113.955	143.07	128.006	348.747	385.339	269.914	275.687	220.003	230.618	242.103	334.667	128.344	409.553
Soltu.DM.06G002030	78.7237	91.2154	111.696	138.011	109.94	194.34	81.8889	70.3218	102.497	180.452	173.399	146.239	136.465	139.51	240.772	128.257	159.603	112.474	268.931	137.441	270.302	337.474	304.63	362.61	704.03	502.667	354.313	158.533	108.547	172.856	513.209	619.147	882.293	280.124	358.201	319.841	142.573	107.358	167.578	533.521	398.973	503.092	281.319	357.454	379.26	339.344	478.529	139.17	319.389
Soltu.DM.01G036420	1226.78	1402.57	1422.72	146.338	121.739	148.534	1223.42	1130.89	201.444	173.368	151.367	136.809	411.693	1185.57	337.819	130.438	111.476	117.017	159.183	187.355	178.829	54.7362	60.1341	64.7901	13.3946	45.6375	36.0707	129.112	121.938	160.32	65.4475	47.2999	62.2363	7.45357	6.94907	6.883	202.709	116.543	139.879	32.326	68.7887	56.9475	20.3499	29.397	23.3358	24.3609	52.6874	153.043	7.09521
Soltu.DM.09G028550	152.387	186.816	198.41	234.622	187.418	296.933	181.523	178.15	227.841	249.057	237.85	253.66	211.208	263.783	238.349	235.32	250.287	218.409	271.162	220.52	298.382	327.111	338.545	356.136	457.592	465.647	312.875	132.885	154.252	176.361	204.427	234.16	361.837	188.08	277.899	205.834	322.819	211.078	320.42	321.392	215.818	462.602	357.024	330.959	316.147	334.71	333.271	284.772	223.938
Soltu.DM.08G017310	102.866	131.061	126.869	145.22	103.84	220.519	116.235	94.0897	154.727	184.502	176.635	164.983	54.7141	111.84	127.988	66.5631	109.867	50.2689	330.933	146.973	352.087	372.674	344.325	392.11	721.176	594.143	367.825	157.052	131.709	209.298	428.757	547.017	920.118	255.812	316.07	272.758	145.947	115.829	180.863	461.225	316.313	539.817	307.917	299.829	338.043	315.263	439.118	147.546	281.547
Soltu.DM.12G001290	764.241	924.748	978.5	218.771	166.104	341.743	1186.61	1079.38	2199.8	251.238	257.364	219.883	797.834	667.904	1131.02	184.171	216.54	168.373	2.12021	0.535886	1.09833	0.62399	0.423476	0.56904	0	0.420754	0	0.19625	0.125113	0.254378	0.137633	0	0.182262	0.085348	0.194076	0	0.614989	0.328692	0.292414	0	0.0923415	0.089572	0	0.0860906	0.0954318	0.0605075	0.0606379	0.412031	0.0931413
Soltu.DM.04G036710	187.052	181.443	186.939	290.699	307.395	226.789	256.295	245.06	318.621	365.122	349.756	380.365	521.806	404.311	355.876	355.021	329.202	338.388	159.508	197.36	160.263	180.81	182.818	167.455	206.149	219.572	319.387	214.6	212.649	220.466	236.178	282.949	230.191	488.633	427.186	471.258	115.458	136.799	119.311	189.366	209.718	142.395	258.45	195.957	186.53	213.645	180.493	123.856	462.359
Soltu.DM.01G041060	372.092	372.725	443.075	279.269	319.374	290.655	300.66	333.645	288.799	243.025	259.752	262.691	414.25	403.202	366.235	372.604	375.261	362.856	174.22	194.847	164.007	237.304	250.364	233.856	173.362	303.399	258.971	221.382	226.95	240.391	174.291	128.405	94.2484	229.979	210.242	219.891	183.728	200.018	197.807	120.029	129.495	196.142	424.06	232.009	218.733	291.601	148.556	193.851	220.037
Soltu.DM.08G026220	212.036	235.762	301.856	45.3434	45.4492	69.9196	408.108	375.118	705.038	52.7273	51.4478	54.0316	701.307	658.665	446.373	17.4443	22.6864	21.1206	245.312	188.837	232.09	172.266	214.053	184.093	94.8931	129.957	116.184	358.411	317.012	382.426	150.068	116.864	111.269	160.618	186.634	183.824	774.867	608.282	702.339	146.208	158.014	328.098	348.43	341.29	303.768	331.163	210.773	695.163	177.025
Soltu.DM.11G020910	84.8012	115.246	153.637	158.993	137.453	265.033	137.005	122.446	193.35	180.949	160.21	166.028	156.079	146.689	147.035	108.814	129.044	124.617	192.573	116.474	189.925	239.781	239.058	259.118	1078.31	403.561	204.689	190.834	160.629	225.751	282.758	395.77	811.921	210.244	290.617	224.131	172.923	115.83	179.903	539.202	390.847	638.687	343.018	434.802	449.323	409.048	522.912	156.219	241.664
Soltu.DM.01G044260	716.427	776.866	863.308	211.251	225.58	281.041	1246.79	1270.68	1901.69	214.308	230.447	182.794	898.857	722.195	1164.43	249.984	249.248	222.834	1.95156	1.48708	1.48275	0.795588	0.743201	1.00827	0.725361	0.738424	0.389925	1.32468	1.18232	2.06046	1.16128	0.906888	1.53783	0.403269	0.458505	0.578259	1.24535	1.28683	1.28296	0.700019	0.623305	0.423228	0.734991	1.22033	1.03066	0.99533	0.582184	1.27171	0.480011
Soltu.DM.08G019140	0.04256	0.300935	0.61409	14.6628	10.9832	9.25374	0.691062	0.411234	0.442747	86.4316	102.717	90.705	0.430113	0.558288	1.44103	57.7226	82.5364	77.6263	36.9287	50.0625	32.8503	76.2192	60.7275	64.0222	109.738	2.72649	129.237	31.6653	31.943	28.1871	412.019	295.872	180.141	717.423	598.906	680.199	42.1285	44.6858	35.4572	815.261	1045.09	865.155	2292.68	1338.57	1095.12	1575.46	908.502	40.7572	665.509
Soltu.DM.01G023490	277.156	236.601	291.982	167.027	209.035	184.006	282.944	263.256	417.328	172.715	174.612	169.791	618.57	477.433	367.108	202.461	214.611	206.502	221.548	229.631	212.011	188.973	208.805	198.222	86.0835	153.337	149.117	301.1	284.877	317.937	173.415	153.486	112.017	200.054	159.49	203.535	527.834	500.675	505.791	137.769	179.31	309.535	402.387	303.18	264.611	323.393	208.871	511.433	187.693
Soltu.DM.02G024150	105.107	108.783	98.1532	368.184	278.146	477.429	55.1332	49.3396	82.1659	426.919	508.989	457.723	79.6342	80.5831	52.6243	259.862	304.338	323.532	452.606	291.345	391.684	421.974	459.069	478.771	104.899	732.193	291.701	183.049	154.006	220.292	87.5332	57.3273	83.8051	58.0394	59.6427	61.916	657.25	550.27	665.536	89.8118	102.235	380.595	187.552	141.794	117.757	149.034	190.881	624.352	59.866
Soltu.DM.06G026670	113.345	154.932	182.762	149.453	121.74	257.947	172.223	140.308	226.087	161.873	154.761	133.67	173.98	185.871	230.826	100.892	117.249	94.0774	282.568	150.968	286.768	322.881	314.928	340.986	789.921	646.554	321.957	109.563	96.3544	141.44	304.526	436.446	738.212	190.818	254.815	218.37	153.205	103.931	177.579	503.675	346.701	647.282	271.893	286.43	276.606	278.31	499.22	144.905	221.334
Soltu.DM.09G001070	1361.6	1320.83	1361.72	44.9441	48.8769	51.6411	1310.48	1334.71	1649.32	20.6305	26.5615	24.1596	1104.93	911.698	895.142	35.1496	30.4247	34.9546	0.469548	0.241753	0.195099	0.422249	0.171938	0.375438	0.118993	0.409998	0.195451	0.212481	0.152394	0.275417	0.558813	0.477309	0.259004	0.0693051	0.0393989	0.104347	0.249695	0.667269	0.148405	0.291506	0.374921	0.254573	0.08842	0.139816	0.11624	0.114826	0.307	0.355123	0.0710172
Soltu.DM.01G030050	171.424	196.785	233.247	147.416	108.271	246.581	130.28	117.529	143.219	184.328	157.656	149.172	106.718	120.097	182.339	84.1095	109.39	86.6959	345.158	194.194	364.292	394.579	374.346	401.203	870.625	684.23	286.659	113.015	103.704	174.011	338.366	473.727	795.929	189.481	259.068	216.066	131.286	104.829	161.638	384.781	284.097	515.621	219.654	249.439	242.304	237.133	394.833	132.585	221.538
Soltu.DM.08G025460	123.684	122.918	111.594	389.566	350.913	351.964	143.743	127.826	124.945	426.439	428.919	378.474	219.421	126.328	244.414	592.857	542.291	543.128	161.613	134.548	173.505	176.855	179.438	172.959	280.685	274.992	261.732	291.641	233.565	304.806	281.098	349.912	355.53	213.111	182.944	219.381	161.405	187.206	161.252	290.364	286.778	207.094	220.872	186.043	197.073	201.329	261.412	169.954	205.145
Soltu.DM.10G025970	107.117	148.777	156.397	147.305	105.949	209.868	154.605	159.924	176.767	165.031	154.048	150.113	160.375	189.152	231.347	95.7648	114.557	89.1691	248.084	191.329	252.234	308.938	279.962	324.372	748.744	634.751	335.306	129.869	146.509	138.702	302.132	424.505	696.027	210.658	279.312	243.674	151.814	99.2369	158.968	470.277	323.166	586.948	345.661	356.241	386.557	362.819	460.131	136.673	244.548
Soltu.DM.01G003630	80.4013	80.2142	81.7024	132.838	149.196	156.722	177.638	185.181	139.878	210.398	239.76	213.204	242.81	128.651	699.534	232.582	231.879	210.242	185.109	181.601	183.532	183.554	170.732	173.23	263.745	212.719	214.564	158.426	159.594	185.952	363.802	379.751	357.877	349.544	323.439	353.065	162.825	174.544	153.306	446.853	550.87	364.594	713.187	463.048	456.31	544.181	454.106	163.558	342.016
Soltu.DM.02G017330	18.9875	16.7822	18.2644	604.288	509.555	912.303	20.3202	14.9413	36.8114	676.913	700.006	615.103	18.5347	28.4124	29.4199	345.326	458.861	357.854	308.846	213.849	353.999	424.959	526.844	570.224	11.5536	646.409	148.023	260.088	205.407	366.165	70.5353	15.1723	54.2627	29.3	45.8255	35.9532	308.247	227.732	311.364	65.387	57.638	355.098	230.189	148.411	97.6583	158.753	159.374	282.447	37.0262
Soltu.DM.01G037110	122.679	130.625	154.137	122.477	109.497	184.515	106.308	106.835	134.042	167.255	167.608	165.186	100.479	101.458	148.193	154.714	167.141	148.874	302.361	202.517	312.879	349.871	327.923	383.315	610.015	511.285	342.744	148.577	129.768	172.735	349.555	452.99	673.128	264.222	353.782	294.843	178.477	138.924	187.056	429.898	354.76	465.647	364.35	329.281	345.375	346.335	416.769	168.152	304.282
Soltu.DM.12G026040	941.197	1120.54	1513.62	237.194	194.494	460.063	1058.83	933.844	1807.58	175.601	172.807	160.844	712.873	492.975	980.703	156.752	188.853	149.822	2.02384	0.736843	1.4673	0.311995	0.381129	0.560149	0.109903	0	0	0.0735936	0.140753	0.0953918	0.232256	0.0944675	0.410089	0	0.109168	0.192753	0.39535	0.369778	0.328965	0	0.207768	0.100769	0.122499	0.0968519	0	0.0731168	0.102846	0.364698	0.10064
novel.2362	1188.04	1186.22	1362.89	77.1429	100.564	75.4931	1403.42	1426.37	1621.83	51.6594	61.4559	57.76	928.32	846.605	807.447	76.6649	72.1652	72.4777	2.22638	1.76527	2.03515	0.827538	1.20657	1.0407	0.0376139	0.550806	0.148278	0.982297	1.34882	1.63237	1.56328	1.61656	1.4386	0.295751	0.410984	0.593721	1.31924	1.11369	1.37919	0.184291	0.284432	0.620777	0.293472	0.0994415	0.0734876	0.155467	0.363167	1.27071	0.433485
Soltu.DM.06G030140	78.1289	87.05	120.93	221.001	201.646	431.023	128.122	111.598	158.47	203.654	207.353	195.859	111.695	114.479	131.207	170.772	185.896	181.863	245.18	146.719	261.831	332.747	327.002	331.944	671.9	685.944	314.817	125.154	113.024	145.756	222.838	287.591	479.06	150.456	209.662	162.699	201.635	145.78	261.223	445.057	292.548	673.094	416.848	343	364.89	374.913	470.233	202.879	174.273
Soltu.DM.03G022950	173.008	183.191	188.609	297.994	248.863	441.597	109.371	89.7136	145.183	305.53	284.238	288.322	90.9183	95.5502	87.2873	248.047	239.803	217.299	243.199	171.536	232.9	224.88	219.828	229.774	494.339	513.673	361.901	184.264	183.239	234.673	184.113	201.137	248.534	299.534	338.686	326.608	249.321	202.545	232.105	263.652	230.674	442.398	464.945	327.312	338.694	376.984	312.241	227.99	321.609
Soltu.DM.11G004830	49.1152	54.8255	66.0676	119.216	103.089	162.97	194.662	169.378	209.262	143.594	144.982	135.072	90.7468	92.9986	130.181	143.623	157.181	158.518	218.12	112.647	241.637	252.213	253.217	274.54	622.71	457.298	331.732	109.337	91.8834	140.585	352.338	439.184	583.469	189.946	229.55	220.52	181.13	143.953	221.174	606.539	482.413	887.719	534.303	426.672	415.251	458.742	658.89	182.086	213.339
Soltu.DM.01G044940	96.1279	126.77	154.951	234.989	203.879	322.249	119.277	79.8598	138.437	253.989	255.036	221.464	139.149	190.477	199.671	243.312	265.23	236.196	211.898	110.366	203.218	281.989	275.959	284.462	581.815	569.805	348.846	138.893	105.209	192.275	248.603	310.455	455.485	253.938	364.965	333.006	142.071	94.9057	117.305	300.697	224.332	427.851	489.668	404.793	391.23	428.564	317.627	118.094	317.303
Soltu.DM.04G021330	3.77413	4.70583	4.47318	145.092	157.039	188.925	23.7832	21.0013	18.7896	219.55	210.637	218.151	16.6491	18.0214	36.3257	226.62	225.213	223.646	139.832	131.82	142.464	263.125	240.258	263.562	440.072	344.535	507.748	424.57	393.717	434.997	324.404	250.999	205.539	493.502	515.79	510.868	216.768	195.386	215.964	344.543	340.499	403.266	648.608	505.923	445.462	533.331	362.769	209.373	506.72
novel.3857	70.3229	92.3264	93.2937	105.767	67.9621	194.985	82.4676	74.5553	109.125	145.106	141.492	128.489	86.8617	99.3432	162.088	51.5301	65.5501	50.3876	275.023	129.432	292.773	367.228	333.357	370.721	809.88	700.346	338.356	96.9642	82.0503	121.807	334.641	469.584	823.69	244.163	355.963	277.564	145.804	91.869	162.007	599.416	341.207	611.396	304.704	411.727	383.279	366.57	517.339	133.227	292.563
novel.4262	250.297	258.368	300.973	145.356	153.56	219.973	153.866	140.39	163.734	132.163	130.762	131.835	153.64	188.193	183.875	103.438	108.706	102.798	201.232	170.199	210.506	376.421	378.955	416.27	397.616	584.948	377.204	249.454	241.292	302.589	260.995	221.658	266.33	300.171	326.044	338.071	193.648	166.783	203.22	260.582	238.415	366.597	503.252	364.003	356.004	407.753	288.531	187.884	321.429
Soltu.DM.05G022590	229.182	209.919	208.699	25.7376	26.8708	21.4698	414.46	405.483	771.894	31.9121	31.1568	31.9249	945.984	816.025	786.522	27.5936	28.1273	26.587	168.889	163.825	149.97	121.76	151.973	132.582	31.8227	36.647	70.6488	409.508	396.146	430.196	203.45	148.013	87.4427	303.776	251.74	297.735	581.597	618.186	528.94	85.2608	116.819	107.774	222.84	219.282	178.783	206.968	103.285	576.241	284.417
Soltu.DM.03G021410	147.796	141.495	182.48	100.372	98.6537	155.055	225.213	207.267	234.743	111.193	112.862	103.946	194.717	185.219	285.923	94.2623	100.199	87.7281	220.92	145.217	235.309	245.871	250.694	281.496	677.992	540.107	393.986	119.193	98.06	154.076	373.871	518.593	668.253	242.763	246.088	276.532	135.225	126.91	169.945	471.804	447.078	525.496	331.643	266.421	308.387	302.151	481.459	144.027	255.128
novel.289	291.735	302.567	361.083	218.481	227.245	323.533	126.054	105.162	149.631	202.173	221.03	217.81	152.321	183.829	135.568	231.423	237.211	221.838	306.003	199.754	278.281	392.553	394.218	405.899	212.113	627.467	329.984	210.57	180.261	252.043	124.687	108.59	108.626	114.01	135.628	125.998	474.749	378.211	468.812	168.911	153.119	413.224	332.796	230.771	198.755	254.107	245.085	440.591	125.212
Soltu.DM.09G003770	248.019	251.704	268.306	212.255	215.478	206.808	296.351	292.447	307.433	235.649	228.619	214.959	505.443	403.578	443.702	175.308	191.13	174.667	158.857	161.956	158.58	191.166	185.709	182.785	391.22	336.449	312.837	237.516	229.159	263.98	268.814	253.226	250.162	235.014	216.309	240.093	142.824	139.59	147.886	242.443	247.652	262.607	314.694	279.247	289.062	294.335	250.901	143.433	230.472
Soltu.DM.01G040080	92.3581	96.8314	109.172	229.247	245.468	255.767	96.4667	101.13	111.319	241.886	241.898	223.084	163.983	172.891	183.924	317.913	311.259	306.685	173.245	179.953	177.325	218.707	223.04	227.294	500.534	586.214	396.27	149.287	135.674	159.156	272.504	287.909	293.014	452.828	444.613	469.48	130.63	139.619	144.755	306.364	302.28	296.926	415.435	311.685	314.752	347.29	301.857	138.335	455.64
Soltu.DM.07G012070	127.303	128.058	128.007	3.90223	3.54942	4.37622	427.88	401.223	693.384	7.80216	6.2651	7.00574	990.51	822.075	758.457	1.41698	1.17959	1.07329	203.627	194.831	182.246	124.329	141.372	119.474	10.4351	10.3257	32.4795	406.762	403.909	384.247	188.608	127.816	78.2442	244.187	238.467	235.749	782.652	728.729	684.717	101.041	123.951	180.305	285.807	265.46	212.197	254.488	135.099	732.033	239.468
Soltu.DM.08G028490	124.858	129.985	156.541	264.946	297.243	344.786	153.409	141.025	162.263	213.937	212.33	200.917	427.194	202.734	267.938	242.079	247.531	240.836	201.009	153.999	196.717	183.434	196.159	194.786	437.826	500.998	313.519	300.206	249.835	350.338	228.842	286.311	343.187	157.519	168.45	172.158	216.693	199.127	236.896	293.337	238.775	373.428	406.362	264.768	258.691	309.94	301.847	217.572	166.042
Soltu.DM.01G021720	239.147	287.372	350.073	90.6934	85.4675	156.179	142.914	119.127	358.415	100.1	88.7904	95.6431	324.129	279.874	220.964	85.7649	95.3329	88.1783	181.402	137.931	176.266	160.913	188.542	194.246	290.252	295.091	165.731	299.613	301.406	313.601	254.819	251.708	305.508	284.992	426.048	331	365.787	243.275	312.745	255.655	205.767	459.998	495.834	543.256	493.036	510.709	307.14	307.269	347.347
novel.3687	84.9903	78.2729	103.347	178.885	211.203	257.282	95.5829	94.5023	110.484	151.521	141.325	141.868	97.8391	88.5745	173.42	221.577	227.914	217.041	243.009	187.096	222.921	233.369	218.024	228.283	565.637	425.598	353.215	151.208	127.295	189.127	311.201	320.466	334.783	291.155	283.682	310.61	168.795	167.082	178.688	404.881	402.214	510.085	664.558	473.294	493.587	543.813	439.06	171.522	295.149
novel.370	239.182	242.317	251.796	192.86	219.492	201.839	343.839	362.747	285.711	233.478	243.082	240.079	238.679	216.597	315.755	205.263	198.916	208.426	177.962	214.392	179.28	229.36	214.17	219.673	314.014	218.359	259.406	225.209	254.527	254.568	316.488	304.934	290.666	333.414	303.918	330.317	129.79	140.296	129.504	284.963	289.946	236.716	303.19	254.415	255.548	271.051	270.542	133.197	322.55
Soltu.DM.04G028040	192.337	187.519	197.93	210.005	194.182	280.642	196.897	188.339	221.817	195.669	193.912	222.762	173.37	166.475	207.348	149.452	146.433	146.669	221.893	216.108	246.027	309.728	293.654	332.111	467.384	526.545	334.125	203.493	211.651	229.552	293.057	333.52	385.963	261.524	300.861	276.823	141.613	132.951	153.936	306.451	258.229	311.434	327.764	263.986	280.034	290.595	292.038	142.833	279.736
Soltu.DM.02G007640	181.084	222.55	216.771	308.276	235.344	512.542	112.725	93.2991	131.511	315.484	347.423	290.961	167.975	181.374	193.986	322.257	339.804	287.772	296.228	205.242	310.368	322.724	316.173	350.237	218.416	470.688	238.011	146.33	132.647	171.741	98.1363	112.245	160.154	166.302	215.747	176.808	468.757	305.103	427.992	190.626	155.598	384.216	213.278	195.302	174.08	194.22	243.48	400.617	186.286
Soltu.DM.04G003350	272.983	295.327	361.927	317.261	303.268	544.006	230.831	197.387	279.215	375.495	369.809	371.788	198.088	223.884	203.201	368.49	391.786	333.483	229.629	181.815	196.073	222.404	243.96	242.676	133.817	447.076	203.31	192.817	181.115	246.516	88.6325	86.4078	114.193	116.565	129.016	127.691	298.442	227.633	318.161	127.896	112.985	315.57	259.301	177.871	161.705	199.626	185.484	281.412	124.424
Soltu.DM.09G025030	176.565	192.563	203.854	220.057	200.876	260.803	101.381	93.942	109.478	249.74	248.283	233.139	231.379	237.756	259.064	350.025	358.215	336.399	155.91	143.213	160.886	261.318	243.262	250.97	383.906	366.038	396.613	156.391	136.417	181.857	197.097	190.617	213.584	217.607	248.257	233.631	159.578	150.906	169.891	261.939	255.527	349.607	690.936	398.198	366.222	485.119	289.025	160.125	233.165
Soltu.DM.05G000470	381.778	407.404	532.357	287.063	244.05	482.007	626.41	555.304	830.979	335.061	330.933	258.758	787.322	814.176	625.736	362.153	436.88	355.084	99.1691	75.3826	93.1863	56.279	59.3747	57.8477	53.7673	90.6889	61.4259	105.145	102.568	155.907	44.4345	34.7264	47.4944	50.7787	49.0812	57.4226	154.043	129.918	133.01	46.5427	43.1567	137.223	172.422	94.169	99.6919	122.094	75.6408	138.99	52.4275
Soltu.DM.01G039230	106.585	105.763	116.529	271.9	251.422	410.411	229.152	206.014	361.385	253.723	251.315	201.633	329.13	264.393	404.37	198.549	229.232	216.569	173.291	146.059	168.518	125.666	121.696	115.832	186.793	176.392	120.074	357.55	334.986	388.76	190.652	159.297	168.429	321.734	328.255	341.444	392.902	296.954	337.227	169.465	184.889	277.764	367.521	312.082	255.604	311.736	210.706	342.361	330.478
Soltu.DM.08G017220	1.17871	1.56272	2.02469	171.497	161.048	203.331	14.6734	17.3551	7.18205	350.852	342.825	333.083	1.13449	2.03894	8.86031	290.233	311.78	285.148	206.478	249.249	200.809	237.524	194.287	214.277	156.038	56.9569	234.495	1104.61	965.505	1078.1	208.896	123.735	86.1552	398.134	365.342	368.658	187.121	189.397	187.329	88.5593	104.109	125.501	549.887	307.682	229.437	362.335	106.056	187.949	377.378
Soltu.DM.11G025570	180.723	191.727	215.987	196.374	184.755	257.507	174.972	146.457	208.511	132.408	124.287	132.422	185.527	209.573	283.779	105.795	116.947	103.463	225.696	170.743	260.714	309.904	299.427	318.57	617.649	578.762	385.098	156.441	153.784	185.427	277.652	336.961	422.88	190.775	232.063	209.43	145.981	115.913	144.656	389.063	283.692	401.839	324.572	313.639	311.217	316.476	358.198	135.517	210.756
Soltu.DM.06G032300	981.859	986.026	1103.22	91.0239	96.2536	112.582	711.119	652.218	842.796	99.4971	96.5087	87.2482	877.404	666.39	870.875	94.8813	100.661	89.7822	43.8062	33.8695	47.9387	64.513	61.9137	64.2995	89.3618	115.819	74.3401	102.731	85.0407	120.059	137.774	154.074	156.318	68.7546	65.3421	79.2524	53.8238	57.4043	68.9773	111.114	124.217	95.705	103.411	72.1985	89.8254	88.4784	110.345	60.0685	71.1164
Soltu.DM.09G025850	5.21143	5.6691	5.27005	9.51002	4.28949	10.9581	9.69151	9.03811	6.39447	27.2807	32.457	19.6008	8.7028	4.71926	54.7823	7.78698	12.7048	6.82909	45.2933	51.4249	47.6947	273.937	256.233	291.532	462.806	691.081	537.595	106.407	97.0464	184.935	155.481	243.877	229.073	953.564	1605.38	854.654	137.455	90.6806	131.851	287.927	162.322	442.746	847.042	791.873	634.61	757.842	297.665	119.995	1137.87
Soltu.DM.01G005840	239.02	270.035	314.264	217.224	246.476	348.216	167.727	149.317	228.39	258.858	264.657	246.496	194.895	221.053	194.386	277.066	290.562	273.392	208.398	153.948	204.044	239.579	238.396	254.588	312.776	401.062	244.887	184.652	162.554	205.372	179.617	180.669	217.164	207.087	264.927	226.265	222.257	190.124	226.545	245.603	206.025	341.584	347.441	303.278	283.386	311.368	264.404	212.976	232.759
Soltu.DM.04G021580	401.497	447.041	499.305	404.34	370.616	493.827	284.437	267.356	289.933	444.565	453.952	447.877	415.568	393.832	418.559	678.793	658.692	618.133	118.912	88.8675	113.562	119.806	113.191	126.664	137.265	131.127	144.946	104.817	91.558	135.006	60.2034	48.4684	77.1571	84.4688	88.7479	83.3002	77.4304	64.0164	64.4816	66.1587	62.5056	123.203	246.839	153.864	127.265	175.989	83.9558	68.6428	85.5056
Soltu.DM.10G016040	128.564	146.172	205.547	127.516	133.571	231.341	99.4747	117.512	142.935	161.497	145.547	135.6	178.098	194.071	271.55	127.399	144.856	120.419	253.977	154.602	251.734	306.874	276.122	319.217	709.817	587.563	359.972	124.016	101.342	141.547	297.88	413.936	640.897	223.136	297.758	241.74	161.139	107.086	170.716	416.143	295.563	432.709	236.214	256.638	249.606	247.486	381.472	146.313	254.211
Soltu.DM.01G035630	18.5785	17.3004	21.4726	212.703	231.221	248.528	328.755	329.109	240.701	575.817	569.572	558.405	58.1148	55.6662	294.226	690.301	686.884	642.091	136.212	138.18	143.429	153.568	143.624	140.176	279.37	201.268	163.022	43.6408	47.5337	45.7677	237.144	317.39	343.894	464.677	366.64	458.476	57.7228	70.0171	59.3193	194.801	204.366	134.765	198.556	135.926	145.372	159.951	177.978	62.3531	429.931
Soltu.DM.04G007170	109.411	129.087	164.828	114.269	102.885	185.875	141.992	114.014	158.673	123.724	121.224	122.45	171.045	157.891	250.445	105.604	104.509	96.5313	261.136	156.629	285.619	308.935	291.184	338.211	680.464	529.931	303.854	115.778	103.198	134.326	296.352	420.554	718.675	209.845	271.71	222.448	167.813	106.471	185.823	491.797	330.493	545.021	237.267	293.527	283.831	271.541	455.77	153.369	234.668
Soltu.DM.10G029300	159.115	174.216	198.589	205.132	187.353	283.165	205.984	197.335	226.014	198.156	192.045	188.821	185.033	188.091	254.139	170.673	204.203	176.502	243.382	196.107	232.669	312.275	307.572	333.217	444.222	449.82	309.709	154.088	153.65	188.279	221.757	272.67	357.739	195.513	224.773	205.624	176.126	142.398	177.393	288.235	257.5	412.525	346.445	279.071	281.825	302.447	319.42	165.306	208.636
Soltu.DM.03G016410	118.228	117.386	106.608	41.3212	41.6103	54.9377	131.781	138.731	157.996	28.6416	34.0321	32.5218	84.1183	101.75	106.313	28.5889	30.9241	29.8777	133.934	138.765	158.426	336.185	293.009	324.956	498.36	450.77	577.841	247.938	223.801	239.516	388.833	425.708	336.818	457.007	486.806	489.19	163.711	155.582	176.048	429.163	417.912	348.809	485.721	486.541	499.741	490.668	398.628	165.114	477.668
Soltu.DM.08G001540	0.324267	0.143302	0.311919	7.08064	5.91894	2.92753	0	0.261101	0.505997	28.1816	25.1747	26.88	0.546176	0.163601	0	1.34974	1.47351	0.223945	19.2702	43.5813	27.6215	236.703	244.306	258.38	401.409	156.423	1046.69	121.356	155.43	167.139	178.118	112.247	43.4179	1653.26	2156.87	1492.93	91.3055	71.2409	102.231	85.9592	46.1602	184.631	774.672	467.971	303.545	515.396	105.583	88.2592	1767.69
Soltu.DM.02G012480	0.320603	0.602153	0.809535	99.6942	121.254	85.4165	111.316	117.717	53.1964	246.361	288.329	232.987	210.602	55.2384	1191.62	287.861	305.408	280.062	135.798	153.082	124.065	91.0391	89.3779	82.6145	176.352	46.5711	145.924	86.0771	66.4734	100.863	475.703	385.376	300.741	214.973	175.764	216.746	102.067	121.839	76.3646	378.308	570.032	373.315	1157.85	617.173	585.789	786.937	440.552	100.09	202.494
Soltu.DM.07G014610	287.138	299.559	296.618	178.004	202.334	190.091	245.314	261.102	304.117	201.647	196.2	199.057	250.633	200.207	285.726	208.839	219.396	214.166	227.163	217.219	231.063	249.966	243.642	239.939	267.758	200.607	247.298	218.737	207.783	224.684	280.766	307.258	299.505	248.579	215.483	254.686	184.427	204.461	195.992	279.566	316.214	234.319	253.314	218.27	219.722	230.435	276.7	194.96	239.582
Soltu.DM.04G028840	91.1001	94.3514	129.978	86.2295	97.8634	168.38	90.6266	85.0334	94.7704	116.449	124.356	111.117	99.4383	87.1743	172.204	104.774	106.206	109.575	287.325	187.036	287.441	362.44	324.701	375.559	726.248	531.36	317.069	103.789	96.2824	130.835	349.214	510.785	709.428	200.885	229.34	217.405	152.921	106.846	165.976	504.574	380.937	539.216	331.807	286.855	322.88	313.847	474.909	141.914	215.877
Soltu.DM.12G026320	2.31015	3.61247	2.13671	329.491	268.386	513.922	2.88544	3.21947	3.23511	583.502	575.145	580.52	13.2696	6.99317	46.0207	1209.93	1091.19	1215.17	32.2462	27.9511	32.3636	114.288	134.514	126.778	119.868	394.231	82.3808	303.013	246.944	357.892	62.3747	74.0656	119.832	144.383	141.777	124.238	73.2132	64.9204	75.9024	163.391	87.3825	245.379	346.683	308.283	250.78	301.915	165.384	71.3453	136.799
Soltu.DM.03G021240	193.606	204.803	163.757	194.371	193.996	214.094	224.031	225.999	445.931	290.456	289.977	335.853	298.612	198.446	220.444	189.311	168.993	198.449	200.275	326.575	223.285	248.568	235.672	245.374	108.403	93.7342	100.718	329.422	456.767	327.34	235.499	179.599	178.316	245.802	300.841	236.746	292.466	261.159	254.039	149.506	153.504	169.576	303.22	331.439	263.931	299.53	157.529	269.221	261.13
Soltu.DM.05G022190	167.072	166.896	174.525	196.668	194.498	183.22	193.658	148.303	227.196	167.812	169.831	177.69	183.335	230.391	283.935	145.797	177.045	131.137	181.203	112.975	209.388	267.78	250.172	271.064	421.295	355.188	355.906	198.801	152.088	225.373	466.293	460.285	474.327	258.824	242.161	304.839	101.853	117.119	120.955	322.22	398.668	256.511	291.341	263.43	293.087	282.619	325.8	113.309	268.608
Soltu.DM.07G013810	1.62909	2.02483	2.00779	100.597	74.533	116.589	2.14924	3.19739	0.794403	170.285	171.116	138.338	0.285828	1.18151	20.6847	115.983	109.334	106.813	176.941	171.804	248.857	408.887	371.409	417.091	257.344	267.202	204.739	91.6758	89.7046	68.4849	701.17	736.401	771.289	505.126	371.793	373.849	164.764	169.196	171.522	745.663	748.467	285.944	244.805	391.575	393.341	343.24	593.358	168.494	416.922
Soltu.DM.12G028520	101.98	99.1304	138.838	130.197	135.365	210.14	93.477	94.2825	114.644	160.299	144.057	139.199	135.291	137.653	186.55	115.892	140.431	143.698	266.04	154.428	255.452	262.836	287.338	308.729	506.128	418.918	309.83	146.675	120.142	181.692	339.835	423.083	621.481	249.142	292.835	290.906	182.205	144.516	198.924	431.343	344.715	528.763	334.815	312.015	329.439	325.423	434.94	175.215	277.628
novel.3957	111.342	132.994	162.181	119.731	106.315	197.514	100.901	100.705	137.886	173.834	171.321	139.328	138.023	127.647	207.529	137.999	145.725	126.201	278.407	139.895	272.194	319.735	306.774	344.721	675.397	469.967	283.711	107.939	97.6102	128.471	354.277	495.94	755.464	204.251	261.208	238.017	158.117	110.418	173.751	460.08	326.405	463.154	192.064	251.745	251.75	231.853	416.546	147.428	234.492
Soltu.DM.05G004320	103.953	99.2145	115.654	177.463	205.969	225.22	71.6977	56.8017	54.6793	157.436	150.333	161.186	59.9172	99.5792	96.7342	171.95	173.389	169.339	249.071	225.812	255.691	280.374	271.771	267.479	441.112	373.733	402.676	285.178	267.973	332.387	382.387	391.571	354.391	312.96	310.198	332.522	166.343	194.169	180.839	360.143	396.871	296.344	338.64	309.023	319.055	322.239	351.12	180.45	318.56
Soltu.DM.05G022170	150.655	177.765	198.779	196.839	188.545	311.131	206.299	211.278	213.407	148.707	149.802	141.908	193.981	215.36	258.726	124.896	134.462	114.797	230.149	227.405	247.606	329.997	295.135	348.751	439.581	421.118	314.332	206.448	203.282	188.501	315.967	322.948	349.265	235.578	268.958	189.628	132.67	109.449	135.965	368.718	311.013	300.486	267.251	279.427	268.885	271.854	326.739	126.028	231.388
novel.694	1096.14	1165.04	1245.54	115.549	134.674	146.959	773.309	820.452	1020.2	95.4585	100.717	92.1117	1018.9	898.912	900.252	116.245	107.129	105.267	20.304	18.2099	21.1155	26.7966	28.9053	30.9278	23.6416	35.0602	23.8969	26.211	25.2038	27.2473	30.1355	28.1743	26.7798	26.4044	25.978	29.617	17.9903	17.1035	19.6353	24.185	24.3933	26.7981	32.7217	26.8249	23.7292	27.7586	25.1255	18.243	27.3331
Soltu.DM.09G005860	355.388	390.408	375.161	37.7256	33.0692	30.5727	934.171	958.868	705.269	79.106	80.4801	101.439	774.366	481.011	504.878	53.7967	55.1366	58.0383	123.371	105.996	117.678	64.4719	60.9289	72.1331	90.128	296.14	115.964	152.197	156.994	136.51	462.938	311.185	242.634	72.8033	78.512	72.9979	65.293	67.2069	61.0203	184.944	114.266	149.288	535.672	404.611	309.199	416.494	149.499	64.5067	74.771
Soltu.DM.01G035440	101.736	114.427	113.257	136.91	115.11	214.054	122.598	103.014	132.241	179.831	168.333	145.697	122.481	110.372	185.079	138.328	157.213	141.719	249.949	134.142	255.654	284.253	274.544	305.147	669.887	537.592	317.469	128.794	108.114	166.943	323.848	458.049	628.011	200.822	249.037	223.115	154.973	120.041	182.733	434.103	337.31	515.502	289.419	263.634	279.353	277.469	428.972	152.582	224.325
Soltu.DM.10G005780	742.213	894.101	891.032	104.024	94.7571	130.214	1106.78	1035.88	1441.62	75.0052	87.3157	74.9883	810.562	618.748	1011.24	65.3037	67.6748	54.5207	23.0207	18.6867	23.4623	37.7037	42.2918	44.5559	71.4965	65.7565	27.6464	18.2858	18.6787	19.3926	72.7482	93.2494	114.979	24.7248	28.1113	25.1441	18.6419	18.3758	29.5372	94.9745	70.3968	93.4373	56.5857	51.6301	64.9924	57.736	86.2696	22.185	25.9934
Soltu.DM.01G043830	137.121	148.921	193.236	192.842	189.588	223.39	189.965	166.029	179.923	165.712	173.035	210.067	245.218	251.706	275.14	119.4	116.4	125.362	163.907	124.228	161.82	193.56	173.282	182.017	525.097	367.255	281.741	273.026	227.965	243.381	279.19	386.099	443.545	298.83	330.625	311.596	131.21	119.825	131.47	414.722	305.039	377.874	325.992	241.018	256.344	274.451	365.878	127.502	313.683
Soltu.DM.01G049720	54.0283	55.1113	44.4531	139.603	95.283	142.396	135.546	135.163	74.5866	90.2056	95.7804	115.184	62.0035	68.7466	75.717	53.6294	50.3613	58.4335	168.195	232.35	205.898	395.378	383.739	398.086	617.753	665.459	632.099	283.361	411.679	297.869	167.069	233.51	275.698	354.904	395.483	300.058	218.631	170.479	225.036	420.772	318.296	321.03	301.25	304.878	317.963	308.03	353.366	204.715	350.148
Soltu.DM.03G024260	218.281	267.308	285.955	202.694	139.624	243.303	145.193	142.53	256.928	179.337	151.644	124.396	182.11	195.856	168.475	79.6297	106.392	92.4091	254.057	159.012	255.269	300.196	257.782	278.299	685.316	497.171	356.604	122.192	112.09	120.714	215.872	265.265	411.58	200.901	338.222	220.159	150.952	90.8444	153.956	398.276	220.763	405.419	241.077	325.634	313.884	293.532	341.486	131.917	253.094
Soltu.DM.09G021280	100.007	123.222	112.036	158.926	129.311	243.707	119.253	100.834	122.712	207.345	204.3	195.811	124.294	112.4	201.145	127.641	147.666	128.578	253.097	156.836	294.079	343.056	331.892	371.726	454.852	519.155	294.161	106.891	119.692	143.243	327.981	432.059	594.173	244.607	340.927	276.194	161.537	106.233	160.974	453.171	279.549	343.777	227.285	271.472	243.16	247.306	358.832	142.915	287.243
Soltu.DM.12G025540	202.871	226.555	274.753	206.027	202.416	287.25	283.861	248.486	341.692	165.271	165.492	151.561	213.942	221.82	232.306	125.028	144.753	132.62	270.8	201.288	273.121	183.335	155.72	170.071	472.027	396.561	285.978	215.959	213.521	224.91	202.441	233.092	302.339	232.59	278.483	274.274	153.777	118.18	156.689	317.137	191.132	337.936	258.836	263.668	263.657	262.054	282.068	142.882	261.782
Soltu.DM.10G000650	190.772	204.057	256.437	208.652	196.605	328.727	139.949	124.937	193.563	181.68	169.759	174.518	158.981	182.032	173.891	131.753	142.488	136.994	185.937	127.239	191.006	242.698	231.182	252.06	537.211	650.521	339.058	153.797	136.43	187.685	214.507	257.711	328.203	228.587	250.97	254.969	128.308	114.845	143.72	310.487	244.837	395.434	412.275	314.676	321.318	349.423	316.919	128.957	244.842
novel.931	784.352	768.797	960.743	75.5412	44.0666	58.1579	2013.52	2314.84	930.638	19.9881	56.7654	39.4134	767.013	620.29	862.618	44.5474	47.3478	30.6971	0	0.0398182	0.183622	0	0.0566383	0.0951337	0	0.450194	0.0643839	0.174984	0.125501	0.0567035	0	0	0	0	0	0	0.881275	0.571496	0.879957	0.0533475	0.0617516	0.0598996	0	0.0575714	0	0.0191905	0.0583329	0.777576	0
Soltu.DM.08G010480	124.348	144.673	164.688	110.213	98.4944	167.538	106.684	104.799	117.507	117.181	111.067	106.048	131.303	136.427	203.389	101.848	110.299	95.675	288.962	178.694	304.188	335.196	320.98	357.622	504.036	482.23	303.196	141.781	129.339	152.766	320.373	413.183	564.581	222.06	281.851	256.957	190.487	147.32	192.953	431.107	331.296	405.786	296.58	310.631	298.736	301.982	389.396	176.92	253.623
Soltu.DM.05G019810	229.835	242.717	266.444	217.044	182.515	290.254	192.596	180.361	269.249	210.146	212.257	201.711	200.513	202.667	225.466	160.346	168.314	155.666	181.504	130.116	188.443	220.07	214.091	230.344	445.301	471.714	284.591	179.093	143.398	214.127	226.876	273.726	341.636	200.702	228.352	218.172	136.503	122.22	166.19	294.989	234.331	368.169	340.603	268.939	279.34	296.294	299.163	141.638	215.742
Soltu.DM.02G032860	85.6067	86.0838	105.495	140.42	158.007	147.649	58.013	60.5703	43.8809	173.299	172.293	186.046	78.76	88.6734	151.234	190.66	190.657	186.963	161.428	201.474	187.002	330.704	320.718	312.807	406.731	426.78	380.868	243.809	236.113	276.788	278.014	278.185	286.56	297.364	262.708	293.717	157.734	170.34	157.552	304.973	329.561	385.685	698.912	352.902	365.224	472.346	340.073	161.875	284.596
Soltu.DM.08G015490	193.242	202.62	222.868	187.526	163.388	282.661	185.727	166.158	257.21	165.969	145.408	146.699	221.358	249.71	287.068	122.805	122.899	112.353	204.362	121.997	200.055	257.951	233.501	257.419	510.814	510.416	310.881	159.156	142.249	188.149	274.312	321.152	410.594	189.093	243.888	225.892	130.583	106.607	145.452	335.942	275.205	386.976	279.473	272.889	274.808	275.723	332.708	127.548	219.624
Soltu.DM.04G031730	19.0167	16.0034	19.5088	466.048	508.421	544.623	108.676	103.847	87.4972	491.915	490.735	455.597	60.8809	40.6232	114.549	657.283	675.404	606.857	175.117	182.557	156.283	91.9902	89.9708	86.9536	373.694	160.187	196.098	153.264	155.692	180.475	165.999	198.125	233.439	314.909	258.733	327.074	76.9896	88.0824	89.0564	195.472	214.533	175.439	201.49	166.598	193.162	187.083	195.148	84.7094	300.239
Soltu.DM.03G023510	0	0.0809835	0.616954	0.0494005	0.115343	0.206802	0	0	0.381268	0.173739	0.708389	0.338822	0	0.739638	0	0.572079	0.896771	0.189835	0.717042	1.95203	0.670349	12.332	10.3385	13.6441	168.925	1884.12	169.636	1.232	5.06164	3.60784	0.240007	0.292859	0.127132	535.136	727.899	775.208	34.8691	33.5652	41.609	129.985	81.1572	348.131	2421.95	1565.15	1395.76	1794.28	186.425	36.6811	679.414
Soltu.DM.03G021250	245.562	270.444	274.107	206.464	184.627	141.901	156.221	150.063	364.178	295.584	312.608	261.047	288.805	212.151	243.955	210.149	206.919	212.587	248.901	224.563	268.175	280.23	283.231	289.818	155.3	174.574	128.067	202.089	217.071	203.839	221.897	177.332	204.49	175.333	193.92	189.569	262.945	198.384	216.634	193.634	197.449	263.489	353.303	311.442	269.752	311.499	218.191	225.988	186.274
Soltu.DM.11G021350	53.1815	58.5589	57.7294	724.838	427.397	835.311	171.58	122.724	190.853	785.704	594.543	664.322	30.5258	50.0653	79.9327	226.621	266.692	197.799	496.91	315.673	436.363	163.793	125.09	128.141	160.415	174.533	48.0159	120.66	147.291	175.96	102.961	148.331	354.832	33.2991	59.8079	34.2959	142.972	100.437	178.075	277.233	142.962	258.812	209.092	124.814	128.104	154.003	226.336	140.495	42.4676
Soltu.DM.05G009260	234.442	279.379	208.638	318.912	202.899	316.863	111.447	105.797	121.944	222.151	197.565	226.123	130.869	162.735	242.238	152.008	149.341	140.14	190.815	150.708	207.501	341.966	341.975	350.677	304.262	550.053	319.924	206.141	226.143	248.407	115.448	110.121	143.452	177.942	266.548	178.295	201.932	134.26	206.598	237.803	138.514	261.225	350.558	428.161	396.881	391.867	212.514	180.93	207.595
Soltu.DM.11G016790	652.559	692.106	707.279	354.153	336.209	383.74	256.527	260.421	242.391	267.645	265.403	296.598	903.554	1510.6	518.129	890.249	775.966	716.12	36.3683	46.3531	50.4971	4.67628	16.4434	6.50134	6.40432	11.4576	6.25094	8.20583	14.7872	5.9863	0.30365	0.211725	0.0574444	2.25956	2.07971	2.05203	19.9921	10.1524	6.91211	0.603428	0.69849	3.04893	1.02956	3.52737	2.46637	2.3411	1.45028	12.3522	2.13043
Soltu.DM.01G048930	537.781	552.588	529.849	106.293	107.25	93.789	393.429	434.423	479.891	88.7849	98.7733	92.4057	571.359	432.549	495.214	113.347	110.646	107.644	111.139	125.792	115.376	185.73	199.378	187.527	189.722	184.661	244.116	139.754	134.546	150.341	162.883	140.317	136.702	185.958	172.128	192.26	145.166	157.133	148.348	186.116	212.02	209.463	425.518	259.522	250.444	311.828	202.533	150.215	183.449
Soltu.DM.04G015010	195.934	187.522	230.024	222.964	252.479	242.8	245.417	241.628	249.452	218.099	224.609	231.857	267.603	236.93	303.52	243.617	240.269	240.694	145.181	154.843	151.474	188.303	181.936	181.752	342.365	358.11	285.612	170.193	174.117	191.144	212.518	221.751	229.717	255.899	248.967	272.886	122.402	131.487	133.562	236.314	238.527	265.616	398.219	248.089	274.121	306.809	246.819	129.15	259.251
Soltu.DM.04G037090	592.826	640.692	593.102	272.611	236.848	237.692	1087.52	1163.49	1171.9	229.948	228.335	211.348	1215.55	872.23	813.746	238.794	225.585	229.046	1.29884	1.30131	1.08768	0.56822	0.323927	0.349773	0.0533762	0.64369	0.315622	1.89432	1.81151	1.99213	0.112799	0.229398	0.348541	0.186528	0.159057	0.14042	1.77607	2.08323	1.67756	0.697385	0.454077	0.831978	0.35696	0.141113	0.521415	0.339829	0.661147	1.84562	0.162002
Soltu.DM.04G036210	164.216	204.059	232.924	168.851	175.898	210.688	194.591	196.072	202.976	178.416	171.973	148.639	195.417	232.179	300.549	136.101	137.559	139.045	214.059	194.681	207.28	241.818	206.812	246.457	585.13	578.04	367.776	163.317	157.149	175.876	216.807	230.946	296.68	235.048	278.512	244.295	121.269	92.0049	122.7	284.374	184.635	320.03	309.139	318.29	294.304	307.244	263.013	111.991	252.618
Soltu.DM.07G012710	52.9093	51.6461	63.1987	730.339	762.442	875.297	238.033	213.763	207.341	546.06	560.024	535.575	414.967	602.582	454.646	748.91	802.412	714.582	68.9337	68.4968	71.099	52.5072	57.2443	53.8058	30.3116	64.1768	44.7455	131.166	116.239	151.926	31.9219	24.2332	25.6138	27.0861	28.7773	27.9081	111.528	105.42	109.206	39.1587	44.3466	64.069	52.9194	48.6228	46.3376	49.2933	49.1914	108.718	27.9238
Soltu.DM.02G015280	105.188	108.137	118.256	222.851	274.358	257.935	109.895	107.985	154.424	261.412	268.583	257.238	282.718	230.147	269.483	322.837	298.862	297.305	190.783	207.844	186.192	211.04	215.045	200.601	251.806	273.756	271.986	205.105	205.214	230.668	234.893	249.05	234.573	399.602	354.922	405.967	156.58	171.639	158.044	206.877	226.813	174.732	253.65	224.031	219.977	232.552	202.807	162.087	386.83
Soltu.DM.02G012460	723.247	825.152	880.239	163.98	162.406	252.838	1202.34	1278.83	1591.5	125.798	141.957	139.484	820.978	595.159	908.882	133.568	134.14	141.761	2.58758	1.75306	1.44906	1.11692	1.1527	1.73859	0.352745	1.0518	0.534831	1.21737	1.37266	1.08337	2.12167	1.77257	2.45526	1.04305	1.37459	1.18973	1.34212	0.839918	0.8528	1.10788	1.07723	1.91568	1.54244	1.86514	1.53738	1.64832	1.36693	1.01161	1.20246
Soltu.DM.02G028380	142.153	135.691	173.682	196.037	200.236	292.096	120.167	106.77	189.025	217.379	198.868	204.545	251.449	205.617	229.222	213.671	230.816	205.321	174.71	147.623	186.966	218.737	220.208	228.702	327.747	494.256	331.686	229.553	216.378	279.292	160.055	158.904	152.238	194.531	235.714	218.625	244.334	185.645	237.44	245.356	195.563	391.837	474.196	306.608	265.057	348.62	277.585	222.473	216.29
Soltu.DM.02G028040	2.86573	2.6698	2.38409	190.796	176.964	206.862	46.0289	39.9759	43.6704	146.13	143.315	120.627	8.34918	12.4264	61.8046	135.995	151.665	134.741	169.753	150.228	167.487	174.231	158.855	158.073	537.654	363.846	317.957	185.952	177.418	204.234	398.621	412.828	442.601	807.641	672.691	806.477	189.44	187.216	143.837	424.039	450.822	240.938	168.212	234.365	225.583	209.387	371.933	173.498	762.27
Soltu.DM.07G006040	99.8635	113.878	125.333	121.468	117.896	171.246	122.725	124.329	124.438	182.428	164.664	169.334	104.715	97.6161	164.893	161.585	171.972	161.761	238.716	204.968	261.543	307.859	289.398	311.988	497.899	446.102	326.419	152.054	139.319	177.261	329.845	411.117	525.127	280.869	297.181	299.732	147.961	137.137	165.233	362.385	297.655	307.745	269.714	248.184	257.49	258.463	322.595	150.11	292.594
novel.3013	82.884	101.454	116.867	158.496	60.9892	212.98	106.342	93.1458	119.1	152.641	140.224	120.265	86.0394	107.401	139.417	61.0162	84.3105	51.5789	274.152	146.227	279.515	343.525	321.99	382.38	602.111	455.529	245.619	90.7189	66.5911	103.637	271.777	383.942	790.749	167.176	297.995	186.177	152.346	87.6588	171.232	524.994	315.954	697.935	248.625	300.916	276.167	275.236	512.961	137.079	217.116
Soltu.DM.03G033430	120.537	119.907	137.08	104.797	113.085	128.215	120.278	123.302	101.476	144.406	135.208	126.676	151.932	126.776	258.071	163.411	174.115	148.788	219.822	176.457	239.258	276.756	266.052	291.343	477.148	323.256	289.105	132.76	114.664	158.482	437.85	583.887	628.842	281.793	246.999	312.25	127.511	143.837	157.48	440.053	469.499	302.575	185.156	191.083	206.801	194.347	404.042	142.943	280.347
Soltu.DM.09G020520	195.804	213.783	231.044	230.677	183.186	373.248	218.646	210.141	253.082	206.682	190.586	199.802	189.269	218.553	220.313	165.266	186.181	180.625	198.548	205.271	211.842	246.136	251.59	280.965	353.292	424.36	224.02	177.674	201.881	197.297	193.237	219.269	290.782	189.097	209.395	174.6	181.313	131.872	188.546	258.468	206.567	315.116	295.277	236.035	221.44	250.917	260.051	167.244	191.031
Soltu.DM.11G008460	154.571	141.185	152.799	100.485	117.789	102.559	267.532	259.221	511.384	115.82	118.168	119.486	784.143	721.822	570.794	172.512	182.933	178.17	144.101	148.173	144.402	115.649	135.295	131.902	75.4926	112.044	144.61	271.317	242.817	284.241	120.579	85.5452	68.3367	168.888	122.007	164.578	556.416	640.588	575.711	112.955	148.075	241.642	170.5	126.755	119.803	139.02	167.557	590.905	151.824
Soltu.DM.09G023620	112.674	111.727	130.81	98.0484	100.483	123.487	140.048	116.12	141.908	106.263	104.985	95.2553	150.321	124.045	230.345	77.343	74.3839	72.8379	252.122	149.224	269.154	288.94	266.869	298.498	703.849	540.192	367.803	130.21	106.55	149.13	342.799	469.883	620.525	214.557	271.877	264.516	129.511	105.096	149.945	431.982	346.687	447.807	221.235	224.647	233.131	226.338	408.825	128.184	250.316
Soltu.DM.03G026990	156.804	162.849	198.51	191.39	183.573	246.482	135.596	143.279	142.327	181.081	177.877	186.517	146.453	161.282	150.539	135.494	138.487	129.396	169.698	169.524	175.918	225.242	208.966	223.275	489.008	602.767	368.023	237.326	254.808	228.561	206.142	238.706	297.197	234.583	248.618	224.402	176.928	150.509	161.308	302.6	214.297	344.793	350.555	291.981	279.678	307.404	287.23	162.915	235.867
Soltu.DM.02G026120	128.83	135.173	175.495	112.171	109.231	182.261	107.95	103.01	107.487	114.367	103.882	102.209	140.507	138.071	215.558	105.682	137.615	127.657	232.334	160.229	245.83	265.024	269.06	293.723	590.641	439.122	299.33	113.173	105.176	124.29	325.253	447.007	614.191	204.325	235.119	220.29	147.109	117.133	155.417	434.689	349.813	472.253	286.797	263.004	266.543	272.115	418.918	139.886	219.911
Soltu.DM.10G026450	10.9978	10.6969	11.1587	338.526	368.588	355.184	45.9893	41.9321	39.0245	339.598	350.983	331.696	29.7174	26.2992	63.5557	406.043	388.394	380.355	177.93	151.103	169.375	165.661	164.194	165.225	391.664	269.4	301.266	294.254	243.555	352.333	194.684	229.499	230.463	347.136	305.388	376.21	137.943	157.702	153.963	240.444	242.668	256.963	301.927	227.36	231.27	253.519	246.692	149.869	342.911
Soltu.DM.06G034680	86.9736	91.4272	93.605	123.727	106.076	173.991	101.248	93.337	120.884	166.315	159.425	157.251	101.505	100.565	144.501	102.177	108	97.7297	258.9	156.823	271.291	309.449	301.992	343.106	432.42	399.611	276.618	148.755	122.12	165.711	382.254	463.88	585.038	277.685	393.925	298.068	148.477	115.273	157.745	411.255	322.189	345.096	214.219	292.763	292.522	266.501	359.514	140.498	323.226
Soltu.DM.06G034430	155.223	157.916	184.024	312.288	277.865	390.349	128.136	120.977	140.675	351.911	336.797	356.272	51.2746	57.9045	37.8601	159.614	183.985	168.79	192.952	155.134	203.394	287.033	301.335	306.673	285.809	457.883	317.219	181.54	158.462	202.918	248.213	211.58	226.431	274.387	285.991	296.502	129.848	134.582	142.411	196.818	200.894	264.353	314.055	227.315	228.267	256.546	220.688	135.614	285.626
Soltu.DM.07G016510	83.5659	94.9931	114.998	268.333	177.36	368.049	51.5062	44.1845	73.7498	244.75	241.239	232.906	83.0962	101.573	112.027	209.665	225.576	204.841	158.99	91.9617	157.688	231.136	231.247	241.531	564.225	730.408	307.471	108.118	101.911	128.875	112.485	162.781	258.771	200.482	266.889	226.73	178.227	116.009	204.653	308.492	175.058	500.618	581.122	379.538	338.034	432.898	328.056	166.297	231.367
Soltu.DM.10G024640	77.7482	83.2262	90.1989	72.7611	61.2481	118.096	102.037	93.786	95.4003	82.255	83.0216	79.9636	81.8948	72.0052	151.38	52.1642	52.3608	49.893	249.703	145.914	258.368	306.969	294.502	329.459	732.165	525.274	394.356	101.618	84.5842	117.886	375.798	516.612	661.037	216.56	291.24	252.564	123.853	104.135	145.34	473.063	400.689	539.006	283.703	256.194	278.35	272.749	470.919	124.443	253.455
Soltu.DM.12G008600	168.25	172.931	177.974	183.467	217.695	171.869	191.594	187.701	185.889	219.473	212.743	210.91	221.825	168.456	253.744	274.23	266.95	257.516	155.937	159.97	161.136	199.237	182.717	186.365	329.866	245.98	294.053	195.897	182.563	210.516	284.139	268.5	231.368	309.999	273.768	320.736	117.003	130.947	122.722	264.967	270.518	212.504	314.23	274.764	292.299	293.764	249.33	123.557	301.501
Soltu.DM.10G027530	129.03	126.2	126.615	158.662	163.551	176.406	126.605	124.322	98.141	173.703	178.931	178.041	96.2099	106.759	132.293	190.194	188.778	182.689	273.768	262.282	250.923	310.727	328.08	291.835	262.574	276.695	293.496	175.09	173.573	181.673	252.855	266.563	269.819	317.336	284.863	312.679	271.092	291.026	258.967	269.698	294.102	295.25	312.47	249.555	249.617	270.547	286.35	273.695	304.96
Soltu.DM.06G034210	118.513	123.02	144.952	107.117	101.501	190.641	120.797	104.465	125.721	106.302	98.7743	96.0439	136.544	138.652	185.918	87.928	96.977	87.4031	258.126	163.451	266.406	273.415	275.92	311.807	709.146	500.835	344.916	110.307	99.471	130.783	312.447	405.169	607.011	200.558	268.936	210.827	127.249	100.926	142.634	398.78	321.609	439.849	248.275	256.864	254.087	253.075	386.746	123.603	226.774
Soltu.DM.06G029420	130.821	131.735	152.203	12.0595	12.3404	15.8411	374.769	369.71	535.247	19.6355	18.1469	19.1463	731.778	435.861	587.266	3.49614	4.68142	3.43273	190.777	197.363	189.691	143.891	181.74	159.809	30.5483	30.3385	60.5664	409.804	406.157	445.715	146.402	97.5732	73.3251	220.639	225.819	239.52	574.567	501.473	558.348	87.7074	112.686	167.632	383.869	288.797	224.539	299.068	122.675	544.796	228.659
novel.3850	191.733	238.902	271.566	227.567	153.087	356.01	184.283	155.557	361.145	410.839	396.562	376.207	148.348	145.928	221.125	177.743	233.954	164.449	239.643	120.045	220.509	207.845	198.548	213.76	168.149	339.314	101.369	204.874	171.689	249.411	187.406	213.306	345.893	185.561	229.994	200.591	218.22	143.413	215.095	191.289	124.967	280.774	174.737	171.817	168.846	171.8	199.01	192.243	205.382
Soltu.DM.04G030090	174.105	169.181	183.05	93.4532	109.451	97.3197	110.505	96.6185	250.19	146.745	134.779	153.042	298.702	170.654	326.666	167.173	166.212	158.324	188.715	164.614	203.358	230.983	237.889	226.973	191.19	143.12	257.956	403.346	374.035	486.471	267.874	200.165	166.611	185.365	159.422	193.147	306.08	340.551	298.136	191.517	251.425	209.387	402.315	313.413	284.8	333.51	217.443	314.922	179.311
Soltu.DM.07G003860	93.9966	92.1158	113.288	109.519	90.6912	138.991	125.258	114.551	124.25	151.836	148.03	134.669	129.933	104.844	199.521	136.247	143.172	137.495	191.226	132.529	198.059	229.029	219.837	222.522	519.342	403.947	316.355	160.521	133.311	181.003	322.74	426.085	588.439	276.836	255.738	299.532	134.64	130.056	167.916	443.921	371.17	466.179	297.61	253.533	250.641	267.261	427.09	144.204	277.369
Soltu.DM.06G031870	1.09768	0.617393	1.43984	342.503	330.818	473.579	3.34864	2.89262	2.18	1256.48	1215.44	1195.9	44.0366	4.63184	101.91	1488.53	1388.55	1401.41	3.41656	2.53305	3.07675	26.5982	30.8191	31.1244	6.0113	60.1554	3.145	66.0448	56.9321	85.9291	2.92757	9.69615	16.1305	9.01226	10.689	7.80955	13.2148	10.8868	8.49679	30.1799	12.0657	38.7178	21.9205	28.1877	18.4867	22.8649	26.9878	10.8661	9.17026
Soltu.DM.12G000640	117.251	135.354	212.288	277.435	325.658	549.144	64.2754	53.6359	103.796	383.556	356.346	312.392	84.0815	113.383	98.4417	475.604	514.809	414.094	237.714	139.941	226.782	228.604	217.289	218.964	66.7279	395.251	192.466	111.543	90.7379	152.768	60.2944	46.3654	60.2261	98.1581	105.703	118.378	477.876	358.89	498.284	112.402	108.249	397.65	238.001	162.619	144.771	181.797	206.1	445.017	107.413
Soltu.DM.06G001910	114.253	121.41	139.648	104.992	91.992	178.344	108.174	92.259	128.253	133.114	130.339	115.153	122.537	122.924	172.17	85.1332	93.5844	82.2211	231.888	143.859	254.35	296.838	268.746	312.819	596.911	469.967	299.832	131.182	112.154	163.524	307.719	379.28	605.771	224.5	269.076	249.489	132.039	105.885	148.182	360.274	282.025	462.455	326.218	269.387	283.541	293.049	368.251	128.702	247.689
Soltu.DM.03G028480	1081.48	1137.31	1025.14	50.71	53.5766	66.8096	1197.89	1319.71	1344.99	35.7434	40.7988	35.9724	468.974	478.49	461.881	51.1846	49.5893	48.988	13.4456	14.9306	16.4949	33.7343	30.4164	33.5724	33.1489	27.4536	32.0935	24.8375	23.4244	26.2053	54.4686	55.1036	46.3159	33.9998	31.2227	35.9201	17.4009	17.344	19.5057	42.2732	41.4444	30.2264	36.3376	44.4942	49.3934	43.4084	37.9813	18.0835	33.7142
Soltu.DM.10G025330	431.688	490.762	469.687	67.1201	65.5839	80.9658	1178.63	1278.62	1272.57	48.6703	58.8758	51.5318	619.191	392.533	922.042	47.4663	42.8873	48.1337	38.3718	34.983	41.8766	77.7658	65.0141	77.3961	110.136	117.232	78.24	43.8337	46.3356	41.8455	111.908	129.806	144.012	82.1671	76.8446	77.8617	31.9555	33.1676	39.8846	139.341	122.161	110.787	124.392	113.322	131.473	123.062	124.096	35.0025	78.9578
Soltu.DM.06G028510	0.147778	0.65307	0.284301	1.67318	1.39522	1.27857	0.0799841	0.297478	0.461195	0.37362	0.190421	0.45539	0.331878	0.447346	0.473312	0.820156	0.723177	0.204116	103.18	162.173	174.841	582.924	490.655	584.315	169.69	31.525	182.615	229.906	222.354	222.311	626.473	450.232	431.567	267.022	284.709	228.557	203.902	175.756	202.56	768.809	800.116	585.113	362.412	682.951	561.067	535.477	718.013	194.073	260.096
Soltu.DM.09G027250	1473.16	1843.06	1411.01	32.4771	21.6322	43.5582	987.423	966.886	1342.08	13.8591	14.5238	12.2991	635.315	487.873	415.959	17.9461	15.8456	14.3774	0	0.0558376	0.128748	0.0650178	0.0794248	0.0667037	0.641287	0.631314	0.0902865	0.122691	0.0586639	0.0795161	0	0	0.0854599	0	0	0	0.164777	0.123295	0.205663	0	0.0865952	0.0839981	0.61267	0.4844	0.984425	0.693832	0.0568644	0.164578	0
Soltu.DM.01G048710	694.601	871.618	934.081	86.834	79.7353	150.658	1053.62	1103.07	1535.43	70.8153	71.8325	52.9654	909.549	748.788	1117.31	80.186	82.776	74.0472	1.37888	0.741996	1.14058	0.383994	0.586352	0.541683	0.811592	0.291292	0.133308	0.452884	0.952787	0.587026	2.4774	2.96482	3.91162	0.413609	1.14206	0.711703	1.21646	0.409601	1.21464	2.76142	2.10965	2.97655	0.753837	1.19202	1.51957	1.15514	2.61587	0.946901	0.755792
Soltu.DM.11G014800	60.2776	84.9305	88.1863	119.39	91.1993	201.796	84.2243	65.3913	96.9453	131.673	128.938	108.886	95.2975	93.0162	171.481	85.3837	96.5338	75.5939	251.28	123.24	255.099	309.965	283.275	334.254	593.653	475.904	256.854	105.692	72.786	117.869	324.639	484.48	737.941	198.608	247.61	219.995	135.368	97.1245	165.132	457.125	331.898	465.545	227.775	288.19	294.266	270.077	418.189	132.541	222.071
Soltu.DM.01G034410	130.628	125.786	102.638	293.669	344.249	254.379	35.1521	36.3472	17.6759	853.213	871.032	810.976	105.819	35.6488	126.706	1230.21	1193.07	1137.83	46.3622	51.2786	46.2733	32.4493	29.0261	24.7416	6.50791	11.7606	19.6448	97.1727	74.8565	95.1443	10.7182	14.4215	13.4436	199.884	170.439	200.261	193.533	222.251	149.004	59.5227	65.2432	89.2964	20.2226	30.2663	27.5041	25.9976	71.3541	188.263	190.195
Soltu.DM.11G003560	572.071	529.862	581.69	155.102	179.816	149.613	539.289	527.937	569.099	311.717	326.722	287.41	270.439	131.975	223.318	334.681	343.065	324.409	98.9296	88.2614	93.5823	113.851	121.132	112.67	99.5529	101.699	97.0176	75.7937	75.5422	100.734	128.781	108.561	111.026	149.071	127.293	160.614	133.864	153.267	141.674	97.5429	126.236	157.496	277.526	140.88	142.394	186.934	127.092	142.935	145.66
Soltu.DM.10G029900	177.137	177.346	182.053	173.796	185.397	219.323	175.912	180.709	196.614	224.122	225.761	216.381	209.116	201.149	217.949	323.604	312.951	316.121	187.618	207.107	188.934	211.095	218.957	213.371	159.951	225.684	219.028	189.05	196.463	209.326	149.876	136.083	145.946	194.944	173.742	198.163	315.231	319.449	303.215	184.371	208.457	263.775	303.287	235.544	209.701	249.511	218.868	312.632	188.95
Soltu.DM.04G010810	1039.6	1015.07	1076.12	33.8176	43.4531	27.2264	1429.75	1416.23	1257.35	27.9074	33.3277	29.8699	839.352	529.318	727.707	47.1251	42.6545	40.6616	1.51065	0.924532	1.10648	0.37935	0.338162	0.347112	0.577857	0.385765	0.526781	0.793239	0.999081	0.865187	1.32294	1.09274	0.71424	0.100968	0.0717488	0.152021	0.688569	1.03045	1.01617	0.412889	1.11973	0.437108	0.531367	0.751122	0.832622	0.705037	0.656576	0.911731	0.108246
Soltu.DM.12G026310	250.783	260.266	290.206	82.5642	88.5025	116.178	322.409	320.387	340.331	98.7709	103.008	99.9728	476.1	399.958	629.983	103.34	106.383	100.656	103.18	73.746	112.675	191.916	181.423	210.329	320.283	342.2	207.882	95.6972	85.1655	114.453	277.109	313.492	368.746	191.9	187.1	203.931	82.2805	74.8286	99.6132	290.948	263.397	288.516	309.595	227.883	265.736	267.738	280.954	85.5741	194.31
Soltu.DM.02G034540	165.707	153.539	180.23	145.418	166.722	178.743	142.247	141.782	144.194	124.921	121.494	132.798	170.745	164.818	214.738	127.956	131.057	135.102	191.537	179.791	193.801	229.368	209.917	221.788	436.612	323.823	341.842	159.15	147.036	172.087	331.573	392.291	376.89	297.439	288.358	312.317	113.793	121.922	133.648	368.004	359.98	271.083	251.049	239.85	259.361	250.087	333.022	123.121	299.371
Soltu.DM.02G030820	156.197	187.451	209.521	145.56	136.918	207.86	171.563	155.309	214.964	143.108	137.934	139.013	190.518	182.481	264.629	121.483	135.444	113.415	182.653	120.688	184.819	263.664	251.683	248.464	443.129	426.874	284.002	153.574	131.71	175.012	272.965	316.769	385.732	189.938	231.621	206.725	143.955	115.03	159.02	345.147	248.416	327.736	266.794	280.061	281.715	276.19	307.099	139.335	209.428
novel.5433	611.449	602.448	617.347	110.002	133.839	84.3256	512.843	533.432	542.323	108	116.024	109.003	795.064	749.744	805.615	149.156	141.05	141.826	78.5502	73.1278	83.1103	96.4057	97.6717	88.2856	81.9341	72.9322	91.0632	93.4935	80.9417	97.5241	152.047	152.151	132.568	103.414	89.0855	110.09	109.87	123.171	110.7	119.136	143.956	99.8451	94.2458	91.9218	110.309	98.8257	120.979	114.581	100.863
novel.4065	91.5462	96.509	114.567	254.805	283.891	325.566	62.4889	59.9003	121.239	243.74	240.522	229.278	31.1264	28.3554	54.3711	257.702	272.598	244.62	218.208	186.772	214.358	277.842	272.165	268.827	330.778	395.036	325.431	220.221	198.197	235.496	199.086	189.106	197.183	227.414	211.775	231.286	161.758	162.381	165.298	253.21	260.137	298.123	354.376	283.538	289.931	309.282	270.49	163.146	223.492
Soltu.DM.09G004330	105.331	123.947	125.622	317.982	316.42	416.171	79.9403	80.682	86.7704	125.487	112.787	141.189	53.595	85.7336	71.0646	118.264	124.884	126.053	263.981	337.177	287.694	340.011	380.018	359.856	551.469	839.51	441.73	251.397	347.209	264.391	36.7742	52.8231	44.2761	54.8004	68.3934	50.139	308.256	238.357	330.169	190.252	121.97	314.067	198.661	177.957	160.84	179.153	208.763	292.261	57.7776
Soltu.DM.09G031520	306.083	397.318	439.843	179.406	185.283	256.253	219.359	220.77	557.745	226.548	196.962	200.934	619.945	816.525	354.342	170.842	189.064	156.216	154.585	101.911	153.051	120.771	118.042	116.547	165.258	190.255	128.064	199.537	187.134	220.265	110.993	93.0522	119.057	114.498	154.486	112.326	289.07	141.142	210.499	94.8348	75.6946	157.557	90.1876	161.969	132.643	128.267	109.362	213.57	127.103
Soltu.DM.06G033990	169.337	164.509	194.832	117.053	133.54	129.519	130.965	122.446	159.19	97.0235	97.2215	100.174	148.085	191.94	171.638	122.931	122.283	120.47	216.404	156.286	208.64	239.248	232.959	233.713	426.651	347.976	346.873	185.41	168.954	206.235	337.734	352.497	389.446	220.911	241.396	245.719	174.665	179.275	186.497	299.062	281.295	299.307	328.395	274.302	310.511	304.403	293.222	180.146	236.009
Soltu.DM.10G025050	78.4116	86.3146	96.583	104.712	92.6862	135.857	126.189	125.832	123.329	147.849	139.228	124.849	126.824	109.638	200.974	88.5006	104.33	92.7353	224.249	152.192	223.734	253.369	229.67	266.787	544.056	380.722	255.033	136.152	119.044	154.473	408.253	532.463	669.647	254.162	260.54	251.171	110.183	99.5065	131.953	398.456	362.271	382.602	206.846	219.183	236.174	220.734	381.109	113.881	255.291
Soltu.DM.03G021860	74.1459	77.7208	98.3897	91.1034	84.04	138.241	51.0206	45.2017	72.8887	110.359	113.58	97.2045	73.7789	85.4645	128.106	94.2868	97.7688	85.9921	273.885	120.535	256.013	328.749	313.874	356.167	686.197	522.765	310.703	77.7732	67.539	100.9	313.037	477.398	795.31	175.241	250.795	212.968	137.009	95.8289	154.093	431.749	313.231	440.932	229.521	245.646	250.937	242.035	395.304	128.977	213.001
novel.2029	62.9403	67.8361	76.9675	380.818	387.469	501.047	105.822	104.594	155.506	497.278	493.408	443.932	273.961	175.412	206.95	479.32	492.148	476.007	170.627	141.664	161.047	153.999	156.229	168.416	117.645	218.441	109.01	211.866	185.465	263.653	102.429	84.6963	132.738	66.6711	73.5153	69.1591	171.855	148.864	174.765	117.925	100.611	227.548	309.295	180.47	155.846	215.204	148.695	165.161	69.7818
Soltu.DM.06G032100	1040.05	1264.45	1601.87	29.226	26.6513	52.0835	898.676	905.381	1572.49	11.1455	13.2544	10.5324	709.033	580.804	767.282	13.6679	17.2738	11.5767	1.11803	0.2467	0.739479	1.20649	0.701822	0.589415	1.78094	1.18543	0.7978	0.216828	0.259187	0.562104	0.684295	0.904568	1.5103	0.353616	0.48246	0.42593	0.800811	0.326842	0.969228	1.78482	0.765183	2.67204	1.26321	0.998739	1.10711	1.12302	1.74068	0.69896	0.420669
Soltu.DM.01G022650	18.4911	19.5851	25.2839	205.983	195.454	315.312	15.6327	14.9506	42.9234	252.248	242.158	240.878	26.6837	21.9738	36.989	180.493	204.589	173.718	198.86	133.658	191.307	260.651	236.428	273.078	471.997	544.515	358.031	186.188	170.444	224.518	229.731	247.986	339.103	213.378	228.323	227.134	161.439	127.681	162.439	303.155	252.563	398.327	445.207	369.124	359.27	391.2	318.015	150.52	222.945
Soltu.DM.03G027730	46.1661	43.2909	52.1843	189.149	223.261	235.111	101.493	102.426	90.3221	171.422	173.868	183.052	103.412	86.4503	154.192	195.188	195.448	196.472	148.759	143.989	140.033	223.486	206.423	211.857	477.729	494.017	344.063	214.969	209.572	248.995	259.048	248.026	224.912	259.071	223.478	270.974	118.764	127.419	136.136	277.553	280.606	291.213	580.503	305.087	322.557	402.716	283.124	127.44	251.174
Soltu.DM.06G027610	86.1919	101.127	93.4774	324.237	304.819	373.151	242.392	294.149	377.892	1099.74	926.89	997.253	45.634	32.8961	44.7909	567.462	600.192	570.275	81.8248	80.6495	85.1842	35.9701	46.0714	44.6897	24.3784	27.5224	93.091	284.586	243.731	319.008	10.5751	7.93646	3.96577	88.6164	119.163	98.1523	125.749	78.3132	96.3326	14.5372	9.48104	54.5102	142.895	112.744	104.342	119.994	26.1761	100.131	101.977
novel.4410	279.816	321.377	348.759	181.783	147.485	268.924	206.857	180.506	222.754	175.663	164.646	175.727	214.684	228.786	166.63	115.406	129.617	116.196	205.06	154.206	193.682	218.233	214.763	234.978	286.561	399.136	240.312	175.507	191.85	223.331	127.821	138.942	190.442	154.461	202.646	169.32	225.693	165.46	226.094	185.015	137.066	347.61	324.588	243.461	226.425	264.825	223.23	205.749	175.476
Soltu.DM.11G023640	242.739	232.93	329.651	159.455	195.24	219.847	188.327	155.29	232.14	189.293	184.56	175.866	260.324	309.735	326.451	216.031	218.052	208.155	145.84	97.0316	139.463	194.259	181.575	208.645	326.283	350.013	246.666	147.686	118.629	189.149	196.464	220.364	237.332	181.859	210.124	207.828	122.775	108.846	126.154	198.496	192.36	282.777	314.712	217.456	221.538	251.235	224.544	119.258	199.937
Soltu.DM.10G001670	179.625	155.697	183.187	136.029	156.389	146.07	251.91	222.012	286.916	121.478	118.042	121.822	342.459	248.283	285.548	111.139	119.699	114.753	217.127	168.208	212.646	182.251	203.481	201.626	133.285	147.8	213.423	472.934	385.099	487.847	325.578	255.007	192.247	224.695	175.288	234.213	223.682	273.643	236.969	122.32	175.008	114.527	154.817	172.361	179.205	168.795	137.285	244.765	211.399
Soltu.DM.06G022200	161.8	163.681	182.313	80.6704	89.6612	108.895	157.724	148.388	251.789	100.744	99.1956	98.3829	359.105	435.535	282.833	122.786	115.516	114.865	164.027	145.236	162.178	196.796	200.484	205.718	130.688	170.927	184.645	302.163	279.135	333.915	153.96	117.651	99.1602	222.279	233.576	244.776	410.165	403.841	398.762	163.684	185.572	250.587	373.384	287.626	260.848	307.286	199.948	404.256	233.544
Soltu.DM.09G023240	185.038	209.023	232.838	197.186	133.044	263.002	145.34	130.191	204.497	144.5	136.534	136.633	161.893	204.384	192.684	81.1837	92.4401	86.3501	229.149	164.92	223.051	267.629	241.763	282.582	499.77	433.629	249.95	114.865	125.554	131.537	181.929	225.897	352.056	127.017	221.436	145.378	146.276	97.9017	144.455	351.797	235.436	382.137	251.177	297.262	285.232	277.891	323.124	129.544	164.611
Soltu.DM.02G012020	205.448	194.766	233.616	276.4	306.729	331.573	160.968	162.426	168.625	223.932	220.832	218.821	204.03	231.201	202.662	226.148	237.498	239.338	195.943	187.505	187.851	246.39	240.851	239.62	207.574	405.767	217.22	213.806	195.944	233.954	151.574	153.178	171.938	122.991	125.149	130.295	216.271	197.445	219.067	137.514	135.738	238.243	186.555	173.559	156.932	172.349	170.499	210.928	126.145
Soltu.DM.10G026800	124.155	128.799	171.146	91.7861	107.749	159.268	134.055	114.881	144.043	112.59	111.106	101.031	153.591	143.115	240.421	108.759	126.444	108.052	220.569	113.128	240.007	243.24	243.545	270.514	585.31	434.553	308.238	94.683	76.2632	129.044	319.429	436.113	578.046	176.376	213.981	225.894	103.868	101.573	127.65	364.476	335.725	381.259	209.671	203.563	206.846	206.693	360.487	111.03	205.417
Soltu.DM.12G008270	97.3801	104.646	91.9871	198.492	87.0896	212.675	118.305	136.232	87.0919	282.512	251.637	233.16	59.0005	84.1232	67.3155	139.487	228.723	101.363	197.715	378.534	186.35	183.592	220.659	205.424	205.283	282.298	224.648	187.353	265.741	207.799	136.349	135.697	163.064	266.968	149.309	204.233	340.177	390.574	392.419	200.818	241.565	473.657	411.45	259.42	229.036	299.969	305.347	374.39	206.837
Soltu.DM.03G030100	572.987	524.325	508.877	86.6695	87.222	92.7447	1285.9	1246.76	1185.95	108.551	113.394	104.415	732.079	590.875	1037.65	112.762	117.39	104.831	9.09395	6.60621	10.526	13.8769	12.1441	13.0306	24.2342	26.7686	23.2802	22.6176	17.6858	25.8476	61.3347	68.032	52.6034	37.9085	30.1527	41.5873	10.5571	12.6245	13.7155	27.6405	33.1862	16.211	29.4197	25.672	33.7692	29.6203	25.6793	12.299	36.5495
Soltu.DM.01G024330	191.52	178.788	207.285	213.64	197.217	152.186	133.447	131.366	131.043	176.091	173.506	178.036	142.822	180.666	139	154.076	185.361	176.526	220.249	195.58	205.156	252.006	247.602	236.289	207.376	256.039	227.86	222.791	225.398	264.465	244.622	254.241	243.338	183.716	150.697	179.619	262.567	306.023	259.724	212.271	250.01	260.692	249.998	214.49	228.878	231.122	240.991	276.105	171.344
Soltu.DM.06G011130	83.4899	73.9809	101.104	76.2337	76.1047	129.946	119.608	110.484	109.268	160.06	156.121	148.952	208.272	203.891	256.511	160.043	167.968	151.002	158.387	130.947	144.151	209.037	166.932	203.136	271.191	335.033	182.489	132.817	124.344	163.693	280.481	363.767	427.285	243.418	236.601	270.261	168.895	163.69	186.368	440.666	400.825	448.393	352.796	290.593	314.296	319.228	429.961	172.984	250.093
Soltu.DM.01G040740	340.432	346.75	361.902	194.381	214.094	191.901	227.164	239.186	196.397	186.503	184.35	178.403	191.867	212.338	179.748	212.712	210.639	211.121	195.927	223.795	186.589	198.96	197.353	193.342	212.403	207.566	195.556	193.569	219.708	200.075	171.211	162.9	164.993	178.377	163.161	169.059	194.798	191.548	190.371	201.934	206.001	191.653	216.643	196.552	194.329	202.508	199.862	192.239	170.199
Soltu.DM.02G001460	193.736	208.993	257.245	213.515	195.215	346.956	190.526	181.882	250.872	189.486	248.608	208.198	216.586	224.91	288.314	234.797	260.801	234.773	169.197	108.877	166.823	213.137	207.755	232.196	304.13	350.646	218.241	133.499	100.96	177.867	151.181	165.424	206.944	153.912	188.563	162.29	152.076	109.623	161.668	202.299	163.37	281.62	246.027	207.888	213.762	222.559	215.763	141.122	168.255
Soltu.DM.03G034090	211.854	229.672	251.322	230.358	181.119	347.238	133.094	111.566	235.394	216.55	214.49	218.733	214.26	240.732	87.414	182.239	203.812	164.763	182.608	88.8499	193.869	222.265	244.989	239.808	213.652	402.914	307.434	230.201	200.995	306.475	81.6304	77.0854	68.7309	146.713	195.629	166.384	295.88	189.918	291.99	117.46	99.3964	312.302	252.445	272.58	217.642	247.556	176.386	259.263	169.575
Soltu.DM.12G026740	305.027	329.905	333.949	27.4547	31.2092	30.7617	1423.31	1700.01	1054.16	27.6405	29.0906	27.6219	90.6984	56.9509	521.535	34.2822	31.9164	34.8787	134.02	178.971	146.294	72.5986	68.6301	70.8589	281.697	146.716	152.906	10.3268	17.1226	10.8488	98.8673	167.249	283.082	164.667	146.268	142.436	38.8111	43.5191	35.505	256.742	225.477	119.677	48.1715	67.6236	69.1294	61.6415	200.632	39.2784	151.124
Soltu.DM.09G024370	165.399	156.185	169.032	205.375	205.462	235.5	137.679	135.802	122.597	194.031	209.953	195.666	111.695	116.581	122.701	264.468	260.31	271.414	323.511	295	292.931	257.309	258.724	265.164	132.375	179.836	143.238	165.08	168.614	152.117	193.342	182.135	207.621	146.405	115.255	135.332	415.302	421.247	406.742	189.422	219.293	220.749	162.247	159.33	176.214	165.93	209.821	414.43	132.331
Soltu.DM.01G030830	256.327	241.09	251.27	166.652	168.881	202.712	225.119	202.977	237.026	168.197	171.655	151.156	220.367	239.235	252.712	150.051	154.253	147.409	176.626	128.15	188.657	201.379	202.449	208.405	225.281	238.189	233.088	183.904	135.532	197.027	250.95	256.058	260.146	187.878	194.795	209.61	173.846	190.456	173.514	237.027	260.731	217.294	242.28	216.173	227.839	228.764	238.35	179.272	197.428
Soltu.DM.01G036200	131.778	151.025	153.143	230.655	145.649	330.872	130.705	104.839	193.169	208.43	199.662	193.717	106.555	146.65	157.518	100.168	122.981	110.604	195.368	106.749	214.999	248.431	224.002	265.287	450.867	450.577	250.938	131.409	126.565	150.999	184.649	230.148	357.16	137.035	246.865	164.688	138.32	79.9904	151.236	351.9	160.009	389.961	248.264	338.646	287.67	291.526	300.623	123.182	182.863
Soltu.DM.01G044090	88.6832	105.327	119.835	132.343	115.626	157.071	99.5701	96.8047	127.264	159.068	153.555	139.327	139.592	158.598	159.531	125.152	148.26	117.662	196.096	109.53	186.964	242.607	236.378	271.837	414.961	327.77	255.452	144.914	122.804	179.574	322.108	375.241	494.304	216.42	267.901	241.933	156.581	128.72	165.174	359.211	283.972	330.978	241.542	281.701	293.763	272.335	324.72	150.158	242.085
novel.4760	65.7206	78.1497	104.221	78.1961	65.621	131.555	77.5704	68.6452	66.5837	95.5076	96.0782	88.7363	160.783	149.409	260.37	116.821	125.934	100.346	197.064	137.287	191.378	232.229	241.483	252.185	333.01	330.307	201.576	107.585	97.9796	122.414	223.174	297.459	422.891	163.258	188.544	177.039	210.069	160.883	229.878	408.42	384.165	616.152	538.219	397.253	392.803	442.758	469.579	200.277	176.28
Soltu.DM.02G034270	132.276	146.141	180.868	235.451	235.948	376.245	75.2124	55.3695	123.199	180.117	179.907	158.781	122.66	138.413	151.745	185.85	214.743	175.12	174.416	71.215	182.671	210.9	207.753	215.334	532.625	554.093	324.103	137.217	104.554	201.442	172.619	196.208	264.288	146.292	210.425	198.46	160.092	114.592	145.701	228.308	173.302	346.302	295.102	264.146	269.389	276.212	249.304	140.128	185.059
novel.726	206.929	252.206	340.661	138.681	115.756	140.608	154.766	141.245	211.263	151.675	145.887	114.163	198.537	282.374	300.829	105.169	151.11	108.316	221.438	93.377	221.199	217.458	217.648	228.27	373.707	202.606	201.849	100.903	71.9425	110.105	324.491	390.181	591.633	167.425	213.931	177.009	126.019	81.3123	143.11	394.25	259.404	249.317	106.581	201.319	217.765	175.222	300.99	116.814	186.122
Soltu.DM.03G037670	117.09	141.99	146.075	260.707	151.423	421.52	81.3269	73.6874	126.796	243.495	225.286	207.381	22.8855	38.3079	46.0779	39.0903	51.1259	28.1508	236.117	112.491	244.132	402.447	368.718	418.942	721.311	789.786	437.595	132.742	110.762	171.802	180.676	215.098	355.149	208.759	289.31	220.488	68.1561	45.5984	76.5053	144.888	107.876	222.906	160.994	145.098	142.551	149.548	158.556	63.4199	239.519
Soltu.DM.04G037620	25.0795	24.2527	26.1702	16.3884	18.4629	12.8392	15.2446	15.6416	12.6268	16.0322	16.1582	16.8316	15.9592	22.3231	19.4141	14.8258	15.6474	14.5083	112.278	126.214	111.22	252.863	247.105	205.042	311.969	315.282	426.432	397.577	417.62	458.182	340.061	293.951	199.128	754.072	625.223	775.269	139.117	180.816	151.899	191.339	221.719	213.76	536.03	392.615	418.973	449.206	208.94	157.277	718.188
Soltu.DM.12G026030	740.052	926.224	1030.81	168.78	125.898	257.923	985.129	933.301	1607.06	171.037	153.193	136.716	443.937	326.289	697.18	130.14	146.391	121.782	1.3763	0.74404	0.857789	0.7426	0.755957	0.253952	0	0.600879	0	0.35033	0.335015	0.756827	0.245693	0.149899	0.32536	0.45707	0	0	0.156833	0.117351	0.391496	0	0	0.799486	0.194378	0.461047	0.340715	0.332047	0.266495	0.221893	0.152357
Soltu.DM.01G048060	251.395	239.497	247.664	141.955	140.797	175.316	122.24	132.188	180.858	199.756	188.516	181.479	124.717	176.845	103.43	177.606	183.96	167.83	179.961	196.968	185.431	184.186	188.788	178.472	146.727	133.72	157.074	241.068	228.689	244.178	257.752	233.213	214.032	340.898	306.506	343.257	235.073	249.638	209.399	184.403	225.66	190.145	264.014	219.002	222.383	235.133	200.069	231.37	330.22
Soltu.DM.07G020090	101.556	100.694	109.92	41.0426	30.0552	51.4791	237.377	183.537	476.133	86.9896	82.8747	78.105	351.046	295.728	255.529	39.2475	42.6347	37.8163	221.959	139.827	219.7	182.768	202.407	198.234	81.6393	126.405	109.623	285.572	256.115	353.071	175.246	137.305	138.81	219.255	214.906	252.572	552.641	408.538	531.672	125.242	135.364	275.762	371.511	276.269	244.783	297.521	178.789	497.617	228.911
Soltu.DM.01G039500	197.821	230.829	243.44	191.93	159.592	262.957	166.679	154.844	229.536	246.884	234.622	219.046	156.24	161.8	147.519	219.38	229.452	212.285	195.979	167.053	196.965	183.675	187.766	192.146	355.069	294.522	223.342	117.839	103.448	156.058	149.973	190.659	288.534	190.387	198.548	203.568	153.744	128.414	163.549	236.809	194.087	284.506	227.524	176.523	208.804	204.284	238.467	148.569	197.501
Soltu.DM.07G001380	145.504	187.763	235.489	168.863	146.763	266.559	168.926	143.815	232.348	158.415	149.055	144.38	197.697	234.18	251.324	81.2586	109.605	87.6759	182.546	113.278	155.879	234.236	227.27	258.038	432.308	418.295	239.687	161.408	124.382	155.445	190.951	222.304	298.545	176.788	254.747	198.565	136.244	80.8278	123.286	286.745	165.448	330.893	226.453	273.689	252.645	250.929	261.029	113.453	210.034
Soltu.DM.08G006260	189.941	190.318	204.034	202.803	199.629	255.813	153.321	144.246	214.263	176.687	160.86	185.985	303.511	287.808	286.293	165.718	159.77	161.799	145.576	146.447	147.525	168.22	167.98	168.414	277.864	277.064	252.246	188.152	203.751	213.109	174.521	161.441	156.598	202.973	206.674	189.838	142.095	134.809	144.83	203.391	192.19	235.813	349.844	253.976	266.303	290.041	210.465	140.578	199.828
Soltu.DM.02G009970	179.987	182.626	196.894	86.6389	89.6726	121.6	247.084	246.579	267.94	80.5963	78.197	86.6943	190.337	175.621	283.655	54.4661	57.7336	56.7108	172.117	165.411	189.234	223.861	203.819	222.291	442.831	323.329	255.522	120.022	130.64	127.732	325.024	396.342	450.886	222.914	224.299	219.004	97.8309	96.7236	113.69	371.505	326.454	301.23	185.667	185.037	211.807	194.171	333.063	102.748	222.072
Soltu.DM.05G009320	66.4922	62.9967	65.8973	311.13	357.381	281.483	176.459	171.999	132.88	287.303	272.584	276.534	83.1839	92.6398	150.621	509.832	479.074	481.758	201.904	205.976	183.192	160.88	161.912	147.721	122.516	181.121	178.097	266.464	242.57	263.632	93.5573	78.528	74.7703	161.056	160.164	164.944	250.017	278.069	233.633	129.638	125.995	140.092	167.649	174.242	163.809	168.567	131.908	253.906	162.055
Soltu.DM.03G004630	171.755	218.338	220.577	461.707	352.443	623.191	266.424	247.082	238.075	238.468	223.268	255.957	261.572	460.63	245.739	213.614	217.063	226.46	173.422	149.941	182.758	132.863	122.167	124.088	128.185	162.134	90.3627	305.403	367.86	336.909	85.3778	73.3901	102.344	69.181	101.034	66.7735	179.503	114.303	189.821	105.411	65.9062	125.071	55.9953	111.176	92.4296	86.5338	98.7959	161.209	78.9962
novel.3746	410.907	404.143	440.37	132.944	145.258	164.359	552.312	560.721	565.832	132.74	139.505	140.395	377.609	278.796	594.337	137.109	130.831	137.141	80.4567	75.1145	85.2701	123.324	118.313	126.342	175.206	230.044	149.31	145.463	132.553	143.051	150.506	154.024	149.529	149.443	141.308	155.948	64.9841	68.1133	66.4608	130.056	126.47	123.731	177.749	130.796	136.882	148.476	126.752	66.5194	148.9
novel.1124	710.018	693.975	732.571	62.5323	65.938	74.9329	966.81	1014.49	1109.71	47.0563	51.1291	47.4279	671.878	529.953	664.457	48.9719	51.2063	49.8241	29.675	28.0011	29.2972	34.4557	34.3056	35.0507	59.1684	56.3913	38.8502	32.36	32.5917	39.2931	61.1812	68.505	73.9637	49.7391	43.7833	54.6633	24.595	26.226	30.7256	72.0182	72.3401	85.2705	108.933	61.5985	73.1959	81.2424	76.5429	27.1822	49.3952
Soltu.DM.12G005890	213.634	200.104	254.158	179.797	226.149	228.887	155.099	145.362	178.932	152.04	149.915	144.084	457.311	482.034	373.079	244.598	251.648	239.616	157.447	140.625	155.004	185.944	199.321	178.514	173.334	278.66	218.271	141.308	114.533	158.196	178.722	150.116	136.149	133.575	113.762	142.06	169.517	173.278	182.274	162.168	194.915	245.423	226.682	171.793	180.052	192.842	200.835	175.023	129.799
Soltu.DM.07G014150	0.514987	0.650248	0.849217	62.5129	61.1477	37.0567	125.669	147.297	62.6428	145.314	187.417	156.499	163.404	57.0128	909.41	151.711	155.377	154.458	96.9043	130.808	101.076	77.5064	68.7573	67.7042	91.9197	13.55	87.2461	58.0892	52.1863	68.4565	390.779	332.946	294.116	206.26	186.957	195.111	125.276	130.649	90.9138	399.811	554.465	359.017	958.159	638.678	567.488	721.442	437.764	115.613	196.109
Soltu.DM.02G032530	750.465	763.614	803.766	163.552	154.497	197.993	655.917	579.285	922.539	151.293	155.199	142.947	596.15	540.898	499.948	152.45	164.144	159.129	34.8341	22.3562	33.2375	44.5253	44.8146	46.9172	53.5324	60.7513	47.5935	43.9072	38.6324	57.1582	56.2653	50.2744	54.8253	46.1498	44.5932	50.9178	40.5008	38.7865	43.8738	48.2243	46.0493	71.547	100.551	66.0205	74.0141	80.1951	55.2735	41.0537	47.2203
Soltu.DM.01G031870	73.7482	86.678	100.074	80.8592	78.3097	139.769	94.9449	86.8523	91.1263	101.482	102.718	92.7782	110.247	92.7071	176.806	82.1718	88.9459	81.4133	201.888	116.568	207.997	284.599	251.472	278.626	550.144	501.155	303.853	105.75	99.3044	124.355	264.138	376.286	511.322	237.974	289.118	258.766	114.915	92.2967	132.714	395.976	294.121	410.982	250.97	244.915	246.868	247.585	367.027	113.309	261.953
Soltu.DM.05G026470	160.069	152.246	172.285	192.106	222.009	229.234	151.254	148.903	181.399	165.632	177.91	170.121	237.211	220.242	212.03	175.833	175.213	180.301	191.752	169.029	191.459	189.986	186.215	189.14	283.514	238.468	233.407	195.319	189.914	200.648	245.42	251.275	269.568	199.948	201.459	212.829	147.983	146.686	145.654	234.058	227.688	195.565	215.149	199.87	213.733	209.584	219.104	146.774	204.745
Soltu.DM.06G033500	91.086	92.4636	88.4947	404.781	425.288	328.004	76.6339	81.1453	61.194	323.071	298.419	301.112	245.822	117.984	272.489	566.787	500.71	492.198	119.454	118.662	126.378	137.088	138.97	133.853	187.737	186.326	157.92	203.377	190.65	207.91	166.608	230.066	270.167	109.451	95.6122	109.514	107.1	123.174	108.192	203.475	190.197	135.986	133.873	101.761	99.0541	111.563	176.553	112.822	104.859
novel.1658	789.673	799.083	821.716	79.753	91.4672	97.5388	833.351	849.09	1076.36	60.767	72.6101	64.9191	898.036	623.698	786.64	81.7574	74.2968	75.7289	15.3585	15.4385	15.6571	21.8644	21.8173	20.692	28.0482	26.715	23.502	28.9862	26.5586	28.7419	27.2724	32.2869	32.2351	22.4172	22.6648	22.104	22.3351	20.6202	22.2832	28.8906	26.629	34.3649	38.1947	26.9678	29.6525	31.605	29.9615	21.7462	22.3954
Soltu.DM.11G015040	33.1726	35.5193	38.6057	136.684	154.456	162.401	54.6913	51.3405	47.2374	107.369	108.901	113.828	26.945	32.4085	51.2052	87.8451	84.9101	92.3669	176.516	174.057	188.678	256.119	240.749	252.594	434.893	415.595	479.429	252.764	243.396	265.366	278.335	267.751	242.651	277.144	268.548	293.661	123.561	130.989	140.675	332.87	332.738	279.317	400.229	332.923	335.253	356.135	314.975	131.742	279.784
Soltu.DM.04G034920	188.536	192.736	215.874	202.425	205.903	314.565	114.393	106.818	121.03	191.005	179.861	202.878	124.453	147.19	114.675	214.692	217.041	220.214	218.358	211.683	206.613	243.092	238.887	237.538	165.747	322.744	216.106	165.725	177.992	176.829	111.391	104.085	112.617	174.866	187.233	174.094	307.991	269.696	281.474	163.489	157.464	272.921	262.562	200.786	191.832	218.393	197.958	286.387	178.731
Soltu.DM.01G050970	43.5452	65.8295	69.3694	285.238	257.962	450.205	52.8961	47.9138	48.3743	198.018	180.646	196	18.3639	31.4136	25.2433	141.34	161.716	151.999	245.559	282.501	278.633	224.22	201.617	234.729	381.437	558.551	345.3	241.093	373.558	308.815	85.9865	86.7841	130.135	146.457	194.61	149.962	220.078	130.063	260.102	173.748	95.0194	314.532	279.133	226.504	210.141	238.593	194.433	203.414	163.676
Soltu.DM.10G020980	106.807	108.458	124.759	171.457	192.163	155.545	218.584	206.684	213.509	113.771	114.573	118.919	121.827	96.0417	209.205	75.0991	74.584	82.3747	221.867	211.542	223.168	188.008	177.543	173.474	455.674	268.558	284.256	192.69	202.024	213.094	297.667	351.395	384.658	191.319	175.603	196.593	118.051	113.747	142.046	282.578	275.684	304.015	214.773	206.249	205.695	208.906	287.426	124.615	187.838
Soltu.DM.07G003110	0.1792	0.316774	0.172376	34.2024	20.1899	55.9505	0.193982	0.721463	0	39.0767	36.9456	27.8319	0	0.723288	1.96784	15.6641	22.1742	16.46	57.1471	35.9845	72.764	365.945	355.061	369.223	1447.07	1766.19	785.957	72.9106	68.7845	119.839	108.056	137.923	163.607	219.592	356.5	245.075	89.1709	54.7054	98.8309	168.032	84.2761	256.732	410.877	312.64	263.633	329.05	169.68	80.9024	273.722
Soltu.DM.06G021890	176.234	230.293	230.644	151.684	113.945	228.499	198.991	152.523	243.199	166.961	147.53	152.457	324.885	325.416	465.533	117.271	147.79	118.951	149.919	72.639	154.749	204.598	176.5	207.74	379.825	349.963	200.345	91.9443	84.4992	120.21	150.528	208.967	326.038	122.295	180.671	139.173	141.658	88.5968	137.665	263.808	178.107	323.186	192.464	223.671	193.649	203.261	255.034	122.64	147.38
novel.2203	673.539	640.595	722.531	154.265	182.766	171.055	920.807	922.206	986.823	117.34	125.973	109.906	706.251	612.647	973.928	252.823	234.092	227.295	0.225315	0.301617	0.347728	0.108063	0.0330021	0.0277163	0.152265	0.19674	0.112546	0.0764701	0.219381	0.231281	0.321779	0.22904	0.177549	0.0997693	0.189058	0.0667623	0.273868	0.0768463	0.113941	0.373015	0.46776	0.349024	0.212144	0.268367	0.111557	0.197356	0.3966	0.154885	0.11853
Soltu.DM.10G017590	138.999	141.142	168.979	187.88	189.291	294.537	90.2567	79.0136	117.64	180.114	180.824	185.981	116.859	142.531	138.634	187.529	197.283	183.997	192.134	123.32	183.336	223.88	220.389	218.758	366.951	450.937	265.543	147.778	128.976	184.871	158.464	186.158	210.558	186.348	204.457	192.191	210.389	162.448	218.1	194.022	164.247	293.496	290.133	218.045	220.495	242.891	217.255	196.979	194.332
Soltu.DM.10G001920	104.981	116.672	166.747	171.407	155.882	301.19	251.561	231.183	253.561	215.803	216.318	187.527	151.715	165.373	147.38	127.944	141.495	120.93	177.966	130.634	186.544	193.9	193.57	204.562	437.502	361.281	202.216	114.924	112.666	143.818	236.344	289.513	456.769	128.607	184.849	146.801	120.729	73.9726	117.901	252.15	207.721	336.463	153.326	177.366	164.906	165.2	265.445	104.201	153.419
Soltu.DM.02G016700	281.125	282.204	323.201	201.92	181.264	289.899	171.052	154.992	209.116	143.229	139.312	135.759	171.018	177.548	153.373	144.944	139.116	141.62	244.896	200.692	242.402	237.353	230.359	241.461	280.487	351.74	235.76	153.05	141.502	178.744	138.801	169.76	215.165	121.981	138.688	130.753	232.426	170.482	212.142	173.879	131.976	267.308	152.781	153.356	138.565	148.234	191.054	205.017	130.474
Soltu.DM.01G027540	150.077	154.175	166.231	137.935	141.778	188.25	164.581	158.98	185.827	120.005	117.878	126.899	138.205	150.479	197.582	93.6934	94.1329	98.4588	169.015	148.416	177.046	218.708	202.385	225.588	382.19	410.447	266.81	179.163	161.406	200.215	251.537	264.583	310.285	198.625	205.737	211.108	121.418	115.097	133.64	271.125	239.064	291.044	283.807	245.541	254.094	261.147	267.078	123.385	205.156
Soltu.DM.08G029760	134.078	122.132	124.39	276.877	303.798	228.089	178.336	173.559	159.664	273.204	265.984	256.54	260.661	146.624	269.987	230.753	218.898	218.213	133.641	136.493	130.086	122.798	126.243	118.017	192.111	165.594	234.567	187.742	165.426	193.14	209.759	277.29	224.102	370.443	320.979	391.062	74.5583	92.7143	80.6352	155.82	183.252	107.858	185.794	148.263	149.093	161.05	148.977	82.6359	360.828
Soltu.DM.03G011620	63.6839	77.9929	83.8806	79.4993	80.4304	120.642	64.9948	56.641	70.5798	98.5917	99.1565	82.9883	98.1514	94.8155	159.501	88.7213	93.6256	84.1539	218.905	126.883	235.3	247.1	226.776	262.241	457.833	368.443	236.51	99.9635	86.4256	117.011	337.611	439.962	621.137	201.412	227.923	217.912	127.015	103.007	159.081	449.634	359.755	426.096	219.613	242.243	263.991	241.949	411.828	129.701	215.749
Soltu.DM.07G025230	86.0444	88.9188	101.959	86.8853	85.8196	144.597	78.2996	67.4845	75.3272	154.879	146.756	129.087	106.566	109.831	165.727	136.539	154.719	130.977	198.219	144.768	210.175	225.084	219.033	233.965	439.749	314.644	244.584	125.367	101.507	147.781	326.197	415.215	513.412	208.359	214.705	243.051	119.219	115.035	137.697	378.744	355.558	343.161	217.041	206.487	225.925	216.484	359.154	123.984	222.038
Soltu.DM.08G001530	5.22779	5.81119	5.15212	8.97456	6.41951	6.39432	13.6442	14.4361	1.46804	3.52728	3.03755	3.18245	1.33251	4.46604	0.792437	0.222499	0.0448434	0.0664494	69.3678	126.568	70.4781	347.196	355.082	388.676	746.269	1226.28	952.369	151.591	211.863	234.316	92.3117	106.284	62.2124	703.113	735.874	654.42	129.327	101.713	142.97	71.9699	70.5693	185.129	282.37	209.463	162.032	217.955	109.223	124.67	697.802
Soltu.DM.01G040110	202.679	217.467	281.809	140.51	156.945	226.911	146.418	142.329	173.222	163.17	169.816	157.122	133.623	153.406	120.832	211.292	219.555	193.203	189.69	148.845	183.772	216.187	226.247	221.564	233.123	383.499	247.193	148.217	135.849	187.143	138.306	138.93	147.838	156.616	164.866	168.638	251.853	213.204	244.302	172.621	158.018	297.086	243.061	208.048	196.411	215.84	209.242	236.453	163.373
Soltu.DM.08G024980	23.8251	23.3075	23.3939	473.034	433.374	551.572	12.0152	10.3605	8.23716	766.042	710.429	722.994	139.958	54.0025	229.152	934.913	859.691	826.318	23.0643	22.3043	21.3915	46.0841	57.344	56.0457	78.0787	185.646	48.2937	147.661	109.894	171.682	17.5928	52.7863	68.6661	21.9109	20.2116	22.7769	47.0007	48.3655	43.6726	98.5357	50.7921	103.117	118.146	79.0466	68.106	88.4327	84.1484	46.3463	21.6331
Soltu.DM.01G022640	93.9059	109.22	126.989	129.19	120.081	159.842	104.864	99.9603	136.148	115.391	115.637	109.071	110.315	116.747	152.864	142.879	135.207	142.315	191.089	143.422	208.638	204.341	188.778	214.335	460.95	307.808	220.114	108.93	104.494	129.189	265.527	329.324	439.571	208.693	245.454	198.537	140.647	101.186	152.972	400.73	282.342	393.928	221.041	274.447	273.14	256.209	359	131.601	217.561
Soltu.DM.04G022980	576.154	578.836	794.68	231.15	275.79	371.684	195.311	187.551	208.761	128.38	127.882	126.068	247.373	263.032	153.214	165.317	159.691	161.38	205.904	173.146	195.599	237.864	238.429	234.962	11.5268	659.202	198.249	58.3562	52.1145	76.7303	28.0263	18.3375	17.6031	52.3818	60.2491	56.7764	224.628	174.554	206.179	41.1045	42.7472	202.638	91.644	58.8177	60.2053	70.2223	95.4966	201.787	56.4691
Soltu.DM.11G010960	248.267	272.346	398.749	210.343	200.198	379.756	97.0559	97.0969	198.941	276.359	266.528	224.708	310.319	323.521	243.028	300.374	324.512	301.57	126.287	75.1098	117.582	138.975	142.512	157.021	258.281	386.798	225.845	92.9752	75.3984	126.009	80.8624	85.6102	107.87	130.521	202.056	160.062	109.686	72.5594	109.901	119.757	78.7858	194.83	204.151	188.187	180.984	191.108	131.124	97.382	164.213
novel.2993	88.3698	94.6774	115.905	93.9426	83.9446	145.147	90.8563	82.0254	104.283	133.081	130.701	124.45	119.371	111.998	160.706	117.539	114.907	113.125	190.926	119.887	206.311	241.756	232.707	247.044	460.838	398.123	257.156	111.795	100.122	144.182	233.181	321.885	426.637	182.727	221.421	214.063	143.329	122.134	160.408	348.875	304.898	399.565	300.783	236.622	257.166	264.857	351.113	141.957	206.07
Soltu.DM.09G001200	618.05	636.858	756.841	142.639	128.151	249.727	419.265	388.787	577.988	149.657	135.426	164.141	599.884	609.86	386.152	170.836	180.99	163.714	68.813	79.4001	70.7058	49.9792	49.4302	53.8917	16.7936	118.942	29.6275	160.536	162.103	171.855	14.41	11.4054	13.0226	50.6564	59.5856	56.0583	240.276	178.393	214.514	31.5467	23.5822	105.82	31.5822	34.6535	30.7849	32.3402	53.6497	211.061	55.4334
Soltu.DM.01G051200	174.278	179.511	251.577	167.734	159.434	292.677	84.0846	76.2536	121.169	132.276	132.435	116.488	192.762	244.728	186.22	172.045	192.194	180.403	227.027	141.845	207.019	265.426	274.362	267.335	273.533	490.007	218.155	97.1616	79.716	123.334	94.5791	110.193	153.977	87.7171	98.3277	103.538	319.604	246.556	354.908	190.617	161.422	358.407	225.067	192.529	185.289	200.962	236.815	307.023	96.5276
Soltu.DM.08G020220	193.51	208.651	289.155	129.237	138.57	163.223	179.976	150.521	435.458	194.155	174.945	180.201	744.636	825.648	703.101	347.346	386.131	345.007	54.834	25.9578	58.6319	44.8816	51.4245	42.4386	38.9218	71.0993	41.5286	172.748	115.802	210.569	78.446	61.3255	79.7573	64.0734	74.3193	85.3567	280.602	206.455	233.63	84.5801	77.5939	141.685	120.108	149.898	135.997	135.335	101.287	240.229	74.5831
Soltu.DM.01G043990	10.7587	9.78877	9.63875	105.719	113.593	69.674	17.8118	15.2875	12.838	79.9351	83.6548	75.9286	9.23829	14.2619	11.3897	107.565	114.148	100.38	114.427	129.043	108.864	125.039	134.792	112.689	442.188	288.325	398.757	137.255	125.729	151.22	309.998	327.221	296.874	486.03	391.855	496.314	157.599	207.819	157.669	472.866	479.959	419.317	380.425	342.67	423.53	382.208	457.381	174.362	458.066
Soltu.DM.01G039560	156.305	166.125	222.776	229.873	268.087	431.699	65.2475	54.8834	52.4779	313.044	311.23	298.055	108.681	95.9183	79.9695	246.097	281.375	261.178	224.703	115.996	198.986	280.682	307.565	358.619	95.0366	418.869	217.883	218.405	168.269	272.846	143.683	77.2005	94.6494	64.9909	75.6483	82.283	181.628	157.744	192.309	91.3824	92.8693	194.973	249.733	185.342	173.199	202.758	126.408	177.227	74.3074
Soltu.DM.01G026910	537.76	573.094	582.831	117.119	121.043	141.672	651.883	691.59	664.058	114.768	115.151	108.509	535.974	456.981	838.411	105.485	100.281	105.764	50.4106	44.6847	50.2804	84.5427	80.5647	87.3258	67.1367	80.8237	54.3451	44.3524	39.1509	42.1485	92.9343	100.92	111.25	59.3234	65.6574	65.4372	74.0825	66.416	77.5346	100.037	84.386	117.574	102.271	84.6734	86.285	91.0763	100.665	72.6777	63.4727
Soltu.DM.11G023750	109.66	129.018	122.731	341.659	231.063	428.589	93.1219	86.1112	116.998	342.21	335.114	324.421	140.829	169.771	154.296	249.586	274.556	244.023	89.5557	69.8613	101.079	123.837	124.128	130.824	243.789	360.419	206.478	152.378	141.361	173.956	78.4651	90.8238	98.3167	182.037	244.365	200.437	144.143	105.227	154.006	195.721	130.305	243.285	343.338	273.533	251.175	289.349	189.771	134.459	208.946
Soltu.DM.03G036090	109.334	109.831	130.177	72.4437	72.2303	92.9303	182.032	152.807	458.665	60.5146	57.8081	62.4404	572.067	530.557	404.082	50.8583	52.5491	54.4767	135.871	71.949	124.287	102.713	120.349	114.064	112.025	133.755	107.301	306.384	243.928	369.9	185.611	142.87	141.603	193.376	204.993	234.21	384.851	349.411	338.128	116.063	123.852	180.105	292.95	252.062	237.808	260.94	140.006	357.464	210.86
Soltu.DM.04G032770	112.048	115.107	146.87	207.782	192.867	273.05	93.2016	80.76	111.323	201.766	200.844	187.385	130.766	140.939	168.588	258.137	271.767	243.064	175.359	129.416	178.661	215.555	203.385	229.098	367.081	330.808	243.554	110.451	96.4622	132.33	170.092	193.241	219.034	147.83	154.799	153.995	129.812	112.464	138.532	263.056	216.044	294.792	310.704	238.595	238.06	262.453	257.964	126.936	152.208
novel.723	227.702	230.109	254.783	144.244	158.832	153.905	353.942	359.643	428.21	135.969	132.583	139.265	259.461	223.502	311.946	129.728	123.919	129.665	100.084	93.253	100.601	158.409	153.693	159.439	247.913	195.089	210.623	177.327	162.976	178.686	202.705	213.613	208.133	166.406	180.332	171.833	103.855	103.797	112.813	190.33	186.727	190.774	253.59	195.519	205.023	218.044	189.277	106.822	172.857
novel.850	100.728	100.696	125.926	94.4181	94.1702	170.238	104.869	94.6702	113.441	142.934	140.735	129.118	98.5918	106.08	148.677	130.886	131.8	108.787	174.469	137.692	184.326	228.665	222.279	246.806	397.722	376.775	262.906	115.083	106.319	144.954	257.87	328.238	414.133	218.184	249.338	253.171	105.905	91.7346	111.234	293.209	289.713	367.666	335.184	232.385	236.919	268.163	316.863	102.958	240.231
novel.3261	74.3017	102.868	94.3434	119.796	56.6446	176.378	93.1712	75.6226	124.414	186.952	167.74	145.513	84.6343	89.969	148.063	72.8244	101.312	70.0336	202.061	85.4664	206.446	257.83	246.435	280.287	447.992	358.099	197.533	95.0221	67.9953	109.738	241.09	345.327	605.291	155.025	217.008	182.898	129.525	79.4259	144.826	389.652	239.851	471.151	244.69	271.61	255.91	257.403	366.885	117.925	184.977
novel.49	67.6642	64.289	66.4388	200.894	239.621	161.841	78.2866	81.9032	81.6485	228.77	232.421	233.06	109.339	110.041	96.8909	238.732	236.974	246.802	227.698	212.671	209.321	220.49	239.038	224.587	128.059	147.54	165.008	237.472	239.293	235.853	268.704	230.225	195.044	240.305	206.092	242.631	205.015	250.175	223.217	199.428	240.41	147.342	190.242	200.044	205.251	198.512	195.727	226.136	229.676
Soltu.DM.12G004240	114.194	115.714	130.652	105.478	103.901	143.628	106.835	92.584	99.8459	107.879	101.614	97.6357	112.101	101.973	156.028	83.1699	83.6896	77.8364	207.181	144.134	221.36	234.482	217.78	239.613	464.296	355.341	299.488	120.584	94.836	142.056	310.272	419.855	496.056	229.7	250.293	249.123	117.785	108.775	139.043	361.909	319.317	315.592	161.662	162.654	182.975	169.097	332.273	121.868	243.039
Soltu.DM.01G045740	330.983	324.438	355.529	106.275	110.784	150.096	482.487	488.609	569.205	111.826	112.946	118.015	323.316	262.356	433.887	114.052	110.752	108.68	92.9006	75.9559	90.1413	131.403	115.435	137.363	201.946	208.114	159.579	106.36	100.303	111.299	191.014	210.773	213.176	140.549	142.027	144.196	68.5517	68.5448	81.9792	201.093	174.962	184.585	190.335	163.487	176.524	176.782	186.88	73.0252	142.257
Soltu.DM.01G024860	320.342	399.289	414.885	102.7	92.3217	144.011	705.783	715.229	1245.52	61.2809	78.4496	58.5387	1541.41	1308.78	1018.6	103.412	98.8399	84.9523	0	0.14116	0.162741	0.109579	0.0669299	0.22484	0	0.199499	0.0760829	0.051695	0	0	0	0	0	0	0.153367	0	0.138855	0.0519493	0.115539	0	0	0	0.258143	0.136065	0.0754144	0.156541	0	0.102114	0.0511225
Soltu.DM.10G025200	78.6393	85.8348	111.094	110.508	118.477	213.369	56.7509	59.1149	79.0908	144.958	140.094	116.368	85.2624	81.4983	96.6589	102.467	118.135	106.816	212.613	122.109	212.353	232.703	243.354	264.559	408.888	321.044	210.205	105.686	86.6474	117.946	266.394	334.209	476.784	188.164	235.016	223.061	128.481	97.2988	145.612	396.103	315.982	442.444	252.81	257.76	274.625	261.732	384.843	123.797	215.414
Soltu.DM.10G030290	115.478	127.253	161.753	146.144	135.347	201.916	67.2537	67.4606	88.9365	100.689	103.067	97.172	108.03	111.793	123.037	136.633	146.895	147.375	233.896	152.548	217.863	220.042	235.17	235.256	454.75	369.411	271.748	108.013	94.9638	127.758	175.956	207.237	251.078	146.53	173.691	174.157	193.384	143.733	219.588	281.107	240.971	431.921	336.513	284.151	290.928	303.864	318	185.568	164.793
Soltu.DM.09G002400	211.266	245.018	216.13	189.567	92.6731	281.544	119.535	107.131	173.11	140.077	133.891	151.711	94.2891	107.17	105.963	59.0512	56.5586	56.6672	243.798	200.74	264.691	281.909	258.591	310.811	636.464	578.212	309.973	78.2877	111.567	83.656	138.601	169.858	266.802	128.548	232.545	124.279	105.142	53.9197	109.252	267.783	133.691	283.939	153.196	187.966	189.976	177.046	228.471	89.4378	161.791
Soltu.DM.03G007760	17.8057	15.2491	16.9378	78.5674	98.8533	89.4359	77.7819	76.7726	73.4353	51.1561	49.881	53.4343	59.8488	119.633	108.17	63.5705	60.1972	59.4127	146.238	187.729	161.28	215.822	257.077	252.781	146.105	166.27	248.915	385.658	389.555	331.458	295.234	257.706	189.813	389.37	449.06	519.416	230.785	268.157	247.226	206.008	237.545	181.989	341.865	235.696	327.298	301.62	208.514	248.722	452.615
Soltu.DM.07G026870	71.463	77.6631	76.5908	71.2708	65.038	97.0613	76.8002	76.7	64.1559	96.853	95.6261	93.5404	77.9306	81.9903	121.753	106.483	106.224	98.5889	206.654	154.53	232.332	232.343	225.179	237.996	399.244	294.274	254.022	121.267	108.93	140.275	346.396	474.784	565.918	227.026	208.058	246.979	115.01	126.893	137.094	393.049	382.089	351.477	251.051	212.901	232.32	232.091	375.539	126.332	227.354
Soltu.DM.04G017680	457.114	451.612	600.875	359.417	395.221	528.402	188.912	176.735	380.31	260.998	257.116	266.111	346.047	211.251	297.3	191.216	233.656	191.887	86.752	63.0621	90.6201	72.9285	67.8501	70.832	28.9727	136.857	41.6694	305.444	246.765	314.187	50.94	40.038	42.0236	65.1318	77.7965	76.5303	169.467	133.858	151.896	52.2707	40.2997	69.5432	39.3162	49.2999	50.7949	46.4703	54.0379	151.74	73.1529
Soltu.DM.01G006780	135.53	129.936	158.98	226.615	271.849	278.014	124.57	122.416	127.213	230.967	233.814	226.859	113.27	126.896	127.787	272.88	276.481	263.17	195.237	195.219	180.107	183.881	187.269	173.15	201.35	183.089	230.374	133.632	136.182	151.738	132.045	126.646	123.959	185.138	161.817	183.638	226.936	240.518	213.675	170.518	193.439	245.207	259.307	193.469	172.601	208.459	203.054	227.043	176.864
Soltu.DM.11G026300	5.71036	8.3593	8.41101	94.9611	63.4608	128.751	163.228	181.621	175.799	74.6675	77.0305	68.6282	24.0455	9.90351	76.5873	34.9108	37.6754	37.2185	208.428	153.284	261.766	233.302	247.029	252.106	503.116	379.193	225.355	107.086	95.7756	105.744	321.501	358.192	526.028	153.858	194.442	155.017	111.235	79.8386	129.401	525.498	390.762	470.547	235.493	369.221	353.667	319.46	462.269	106.825	167.772
Soltu.DM.06G032950	200.945	268.299	284.893	209.767	185.928	331.603	124.118	133.322	155.669	128.239	124.958	127.2	103.873	138.837	139.426	72.2636	76.8974	58.7856	232.69	146.936	208.804	314.286	291.704	319.91	591.128	516.165	380.88	103.942	105.507	128.207	152.106	166.221	278.816	148.996	216.493	144.993	90.7247	51.1571	85.0082	162.398	116.396	177.043	125.331	149.529	141.469	138.776	151.946	75.63	170.161
novel.3631	32.4626	30.0082	24.8117	267.184	256.347	203.037	48.5338	45.4225	44.2202	383.037	380.537	381.508	374.293	197.702	323.223	960.008	859.606	882.841	79.5431	98.0232	72.8662	85.6928	84.521	98.2711	4.21092	45.1661	25.6223	107.578	87.605	96.6524	10.7226	6.51511	12.2063	10.8867	12.6877	11.2968	499.414	483.265	401.877	68.2245	62.0928	166.778	19.6432	23.6259	19.0745	20.7812	99.0318	461.519	11.6237
Soltu.DM.02G024520	198.522	248.042	316.212	224.603	220.498	426.075	157.366	140.488	219.171	156.481	147.886	151.741	173.672	285.796	184.419	168.718	188.455	157.391	147.354	85.7762	146.014	176.32	168.347	177.71	328.511	489.28	212.299	153.978	137.747	176.126	96.4159	96.9482	147.585	113.008	151.398	131.164	148.586	108.376	167.966	162.383	104.691	192.668	205.562	195.746	180.656	193.988	153.247	141.643	131.856
Soltu.DM.05G023950	63.9888	75.0583	73.4808	142.707	130.133	174.803	41.7752	42.1778	74.1008	193.76	197.76	174.564	122.985	118.825	130.277	156.575	165.829	151.486	209.864	117.73	222.879	228.354	227.206	260.975	455.229	328.895	226.502	115.609	95.0583	138.197	228.475	329.08	539.459	184.996	234.74	207.106	139.937	115.185	150.008	330.647	246.811	312.74	151.233	171.521	163.537	162.097	296.733	135.043	208.947
novel.1654	159.51	161.563	188.072	147.329	142.978	162.094	154.993	144.181	188.747	120.175	130.914	127.898	148.014	149.527	197.276	115.484	114.715	117.015	175.245	149.164	173.652	224.166	216.796	222.607	354.339	333.835	235.377	144.616	137.001	159.69	231.209	251.516	293.852	183.883	207.816	210.683	116.243	109.924	125.544	244.07	220.417	250.94	262.338	219.811	233.155	238.435	238.476	117.237	200.794
Soltu.DM.10G016630	419.768	370.3	458.705	17.4316	18.2981	15.1661	260.528	264.595	546.511	30.5869	31.1781	31.6867	840.647	665.093	785.505	23.2595	23	22.5558	110.271	99.9844	97.8583	93.217	101.319	98.6465	35.0776	18.7386	47.2842	116.043	120.058	127.537	200.168	122.784	99.7217	124.389	105.898	136.695	273.41	277.923	238.303	75.9421	119.843	111.762	201.884	190.902	170.266	187.684	102.516	263.212	122.327
Soltu.DM.08G026710	1026.5	1047.11	1021.64	66.7393	70.8134	74.6693	720.706	793.863	896.503	48.7298	53.9046	52.0309	890.716	692.521	607.56	63.7302	55.9302	58.1431	0.455008	0.606166	0.5773	0.951329	0.487345	1.19638	1.55666	0.484212	0.553992	3.96682	3.62727	4.27856	5.75691	5.09195	6.57487	2.7955	4.29512	3.33684	0.972172	0.727433	0.873646	3.2132	2.41148	3.4889	2.02424	3.12467	3.21026	2.78639	3.03786	0.85775	3.47582
Soltu.DM.04G029780	117.462	138.601	105.482	170.557	104.156	135.693	92.0701	96.4978	125.015	127.083	131.158	113.686	44.5598	55.058	48.1766	61.6666	61.7728	64.8148	224.438	147.08	237.102	236.54	227.377	226.665	423.307	417.85	283.194	156.648	135.784	165.179	258.412	292.529	411.305	245.115	263.004	267.601	127.043	113.596	132.506	306.708	193.181	241.777	206.524	270.914	287.192	254.877	247.222	124.382	258.573
Soltu.DM.03G003130	168.273	189.127	203.562	249.867	244.363	308.717	150.731	135.874	151.483	241.21	267.667	226.183	159.272	206.153	225.042	282.595	288.736	274.803	137.482	98.4921	142.615	167.626	157.952	168.65	200.619	257.731	213.918	168.306	134.873	186.571	149.482	133.72	140.046	159.118	153.482	171.926	129.33	118.937	136.772	134.442	138.588	155.996	187.549	188.19	181.919	185.886	143.009	128.346	161.509
Soltu.DM.08G023920	186.066	207.988	218.39	232.695	217.006	210.536	196.211	189.956	353.352	283.309	260.912	227.209	514.276	449.003	352.315	465.433	413.913	431.213	83.2303	60.9094	85.9891	67.6447	75.2429	68.5978	95.2038	136.585	108.732	151.992	120.483	164.216	97.9424	101.073	105.433	117.53	113.688	128.63	150.809	139.935	126.926	78.8205	71.1705	107.714	121.44	103.092	93.5925	106.041	85.9018	139.223	119.949
Soltu.DM.12G007300	653.944	638.711	788.209	62.5402	88.0282	96.2444	797.295	816.309	1101.28	54.6883	60.5377	57.0021	857.469	682.521	982.243	75.1163	71.9188	72.4036	7.37934	7.31597	7.59099	9.77808	9.54675	11.8176	11.6901	14.2506	12.0353	10.5188	11.1618	12.5021	14.264	14.5341	15.2865	12.7663	13.4263	13.8668	8.16643	7.05877	7.96676	15.1288	14.7497	17.0826	16.1128	15.6368	15.957	15.9022	15.6537	7.73066	13.3531
Soltu.DM.12G002800	91.1804	104.146	101.421	107.938	87.127	119.79	82.8231	80.073	97.7913	111.215	112.655	95.372	82.1252	83.3193	116.399	71.043	73.421	70.438	220.494	118.873	222.232	254.37	250.968	280.059	521.696	381.885	282.513	98.0524	81.5983	106.068	279.934	372.44	525.312	185.291	230.868	207.5	113.723	89.3672	132.685	393.433	298.46	366.242	179.138	193.177	208.184	193.5	352.712	111.925	207.886
Soltu.DM.03G020810	142.685	176.269	211.782	132.09	119.002	172.825	136.736	103.467	228.469	117.776	123.041	112.152	99.2569	125.257	180.504	56.78	74.1932	56.5246	191.886	78.0333	198.033	271.292	246.62	250.553	550.057	497.235	302.142	100.404	91.2077	140.358	239.832	276.601	369.459	160.776	250.716	193.05	89.4099	61.8497	91.4017	222.349	158.415	257.657	214.391	202.763	207.322	208.159	212.807	80.8871	201.514
Soltu.DM.11G001060	113.61	114.344	133.987	251.737	242.103	219.202	284.836	311.306	285.788	207.491	191.958	215.011	514.036	490.847	298.8	229.018	216.392	220.074	99.1124	131.85	97.1319	74.7475	81.6303	67.8904	208.163	144.353	123.843	206.921	244.809	234.518	137.137	118.424	155.901	105.22	84.738	86.9196	132.916	134.891	141.307	129.301	124.767	157.874	189.007	163.562	164.151	172.24	137.314	136.371	92.2926
Soltu.DM.12G027740	63.4794	80.798	76.5799	97.7967	50.9349	138.046	98.2466	87.5482	112.017	126.752	117.963	105.811	84.0934	97.5366	128.422	66.4213	87.6561	61.5935	179.876	94.5868	185.195	224.013	191.962	235.149	468.685	418.09	199.469	94.6425	71.642	109.045	219.05	340.146	575.606	168.217	251.426	189.377	138.159	87.8224	156.419	440.551	253.271	511.294	247.338	274.808	268.989	263.711	401.706	127.467	203.007
Soltu.DM.01G009340	119.472	106.268	142.236	206.809	243.788	294.163	96.6698	92.6782	93.8901	240.844	245.948	236.836	188.386	185.083	183.337	323.617	345.434	325.706	103.2	87.9987	111.289	119.895	116.14	132.442	157.341	170.005	170.951	302.348	254.841	305.004	185.777	161.781	148.533	203.638	227.316	219.075	133.996	130.872	128.392	139.877	133.308	110.856	240.994	209.813	196.34	215.716	128.014	131.087	216.676
Soltu.DM.01G041120	41.3174	49.9728	53.6395	107.614	56.0208	136.493	124.257	152.837	241.087	146.284	135.001	125.791	371.335	193.41	291.817	60.7754	71.5606	55.7819	91.0157	72.4502	87.1792	134.208	135.704	148.118	318.716	237.722	88.0035	199.264	229.832	265.504	218.572	187.567	264.121	236.158	381.529	242.919	310.208	168.684	243.079	209.039	101.221	305.889	263.824	374.931	338.426	325.727	205.383	240.657	286.869
Soltu.DM.08G002860	6.11296	9.68456	6.98964	30.471	26.7883	32.8876	35.2086	41.7921	43.6748	14.9448	15.308	15.2123	33.4144	35.9623	103.858	13.2025	15.9653	9.16035	160.779	178.908	199.388	190.424	195.658	186.555	870.476	912.45	565.381	53.0735	76.13	75.7178	96.1957	159.553	251.655	328.011	537.723	337.515	103.292	67.5919	82.2253	549.158	281.592	411.096	291.224	322.55	281.547	298.44	413.949	84.3698	401.083
Soltu.DM.10G016680	136.88	148.34	162.269	157.798	146.551	180.217	133.652	126.139	150.087	148.361	144.249	126.542	144.433	160.329	170.107	142.797	151.593	122.321	185.289	133.991	151.6	169.181	172.409	176.454	463.208	399.665	297.446	126.827	108.917	146.189	189.274	203.583	236.927	183.569	220.781	228.78	111.446	90.5325	96.7517	250.323	212.876	275.087	256.151	249.744	249.108	251.668	246.095	99.5766	211.044
Soltu.DM.10G004660	530.708	524.399	519.427	88.8574	88.4313	91.6157	842.862	873.851	849.12	73.235	84.3004	79.244	665.334	531.254	844.427	83.3449	78.3843	80.8939	24.6343	23.8101	26.6233	38.692	36.5543	39.3241	60.9901	45.982	40.9349	31.7793	27.8533	33.5666	81.1464	89.2391	87.5548	43.6207	39.0764	43.8875	23.9855	25.8916	27.0314	68.1883	79.8572	72.5713	73.7942	50.4292	55.4029	59.8755	73.5389	25.6362	42.1949
Soltu.DM.06G031950	5.776	5.37384	6.77448	50.2092	50.6427	53.7095	37.8439	40.4706	37.8971	46.9159	48.9653	47.0899	17.58	11.2476	33.1512	66.2569	66.5205	64.7341	153.498	135.227	158.84	172.114	170.266	171.474	591.48	225.39	219.286	135.622	114.323	139.621	388.412	460.634	582.092	291.44	248.042	278.523	108.608	131.193	132.131	526.599	609.379	448.691	274.887	295.337	347.076	305.767	528.223	123.978	272.668
Soltu.DM.07G015230	3.08445	3.15666	3.22726	188.999	235.185	271.1	90.9115	88.495	53.8165	208.809	219.295	215.18	18.8366	18.2374	94.235	314.665	299.541	293.517	114.445	122.202	125.925	110.447	101.217	108.242	190.194	216.039	238.923	342.596	276.026	290.202	136.756	139.095	102.864	417.551	337.229	412.235	145.239	178.897	146.992	212.69	222.383	158.114	245.32	255.314	219.84	240.158	197.729	157.043	389.005
Soltu.DM.03G018370	358.831	378.414	372.46	225.584	214.573	340.802	264.506	240.171	218.07	219.041	213.635	231.855	230.63	224.056	165.734	192.822	206.548	184.838	159.49	158.302	161.48	141.785	147.81	170.075	100.468	146.407	135.226	156.625	149.038	170.122	72.2514	69.9341	76.6805	116.481	134.416	125.848	207.801	185.441	196.162	81.8698	82.5616	157.572	159.138	122.768	118.039	133.315	107.334	196.468	125.582
Soltu.DM.02G001880	60.7408	60.2802	59.4789	94.5897	94.939	100.723	73.3789	73.3934	58.7978	157.283	163.916	150.648	71.548	68.1344	73.8593	99.3075	101.497	94.2547	200.849	163.968	225.76	209.661	215.206	233.869	348.467	213.002	227.127	151.114	126.725	159.924	399.661	561.09	694.073	263.723	219.178	278.031	110.232	141.825	139.995	326.455	370.361	195.326	108.447	113.327	124.775	115.516	297.381	130.684	253.644
Soltu.DM.10G029640	98.9983	107.399	125.785	97.7721	72.9884	105.573	133.205	124.413	148.224	113.45	116.041	105.492	126.748	125.101	130.952	86.0094	97.0225	83.0665	155.974	148.883	162.941	185.732	185.924	193.554	479.139	394.748	245.935	122.101	131.745	139.355	221.997	296.907	426.207	139.065	180.668	140.592	147.483	106.033	151.553	351.555	244.336	455.088	262.04	233.051	261.923	252.338	350.326	135.023	153.442
Soltu.DM.08G025520	558.852	552.729	551.162	42.6105	45.4064	57.558	1056.46	1027.53	955.522	45.5241	53.3609	48.3547	843.458	594.626	1058.13	47.3366	50.834	50.1383	8.54015	8.33119	9.42476	11.3379	12.8874	12.0051	12.6438	12.731	6.65135	13.5007	13.4576	15.0526	39.2372	50.3745	52.0398	21.4952	20.6208	20.0775	14.367	12.8773	15.7264	24.7655	26.0022	25.9273	20.2822	17.6169	20.5298	19.4763	25.565	14.3236	20.7312
Soltu.DM.07G020660	117.183	114.976	118.999	121.236	139.948	130.98	120.569	122.202	102.844	178.992	182.377	168.369	104.496	93.6321	142.374	183.853	187.915	177.991	185.501	180.271	186.607	219.902	224.895	220.065	181.169	184.374	169.735	144.297	134.317	154.833	244.083	290.733	305.486	243.319	209.903	251.476	234.691	262.506	243.568	210.507	236.237	199.297	189.244	158.379	173.512	173.712	215.347	246.921	234.899
novel.3510	119.381	108.901	125.343	100.276	100.144	139.927	118.479	110.919	102.275	126.478	124.672	128.879	116.529	106.576	163.577	142.314	137.908	147.748	186.031	153.049	189.866	195.958	195.062	210.642	325.964	276.012	228.756	136.284	118.334	157.19	248.31	320.313	369.425	219.471	220.292	235.236	133.122	138.445	139.508	290.734	308.561	301.774	240.313	187.862	195.774	207.983	300.356	137.025	224.999
Soltu.DM.S001100	2.26125	2.92655	1.70904	3.74459	0.864139	0.911382	6.90625	7.15302	4.45268	26.8496	52.5517	25.1355	5.07829	0.40745	21.5796	6.83515	15.5825	12.6606	3.43652	6.55266	4.93781	44.7142	41.8648	45.48	149.672	268.355	283.528	51.0368	62.0359	73.1914	66.7206	63.3961	20.9542	1372.61	1850.5	1386.4	52.1232	40.2543	53.9328	62.0913	45.5309	124.841	714.027	582.108	473.01	589.715	77.4878	48.7701	1536.51
Soltu.DM.03G026780	237.532	236.813	267.939	132.679	133.617	184.444	169.893	165.124	218.05	122.453	129.932	120.165	194.17	222.421	222.176	139.979	144.878	139.918	142.843	117.62	147.934	205.001	197.072	208.141	281.957	337.609	218.207	152.008	131.72	163.44	162.663	184.715	200.679	148.709	160.17	171.445	145.496	119.131	142.687	187.562	160.025	218.96	250.203	201.129	198.696	216.676	188.849	135.771	160.108
Soltu.DM.02G028820	911.399	953.737	870.351	41.836	44.2458	35.3948	777.617	872.493	932.998	21.992	25.1519	24.6945	903.305	646.531	428.636	26.592	25.9431	25.6951	21.7525	19.9697	18.4349	25.1369	22.6414	24.3956	16.5017	12.896	25.1956	35.6319	32.4968	34.1464	26.2135	19.981	17.2005	10.405	8.48069	10.3182	22.1527	23.3189	22.1375	12.1862	13.2696	11.9725	16.9267	21.5391	21.6801	20.0487	12.4761	22.5364	9.73465
Soltu.DM.08G029530	208.397	211.479	212.612	91.9274	99.8953	96.6511	191.546	195.615	513.522	94.8147	86.3815	96.103	585.55	460.656	302.557	95.2674	87.5385	92.3773	134.308	163.934	131.01	99.6479	113.787	109.866	54.5336	92.573	83.709	309.311	325.517	295.401	130.238	90.7334	82.7976	166.019	144.269	142.166	323.248	279.985	274.746	72.3839	73.5807	123.591	185.783	200.234	176.152	187.39	89.8518	292.66	150.818
Soltu.DM.10G001430	271.397	293.098	336.414	60.9829	59.6913	85.2123	268.496	268.01	328.531	74.1229	77.0458	76.6006	222.243	203.134	269.735	46.0001	49.751	48.0827	93.0714	79.8237	100.972	206.486	189.156	206.079	362.164	311.422	222.144	69.8435	74.6846	80.4277	187.906	213.168	263.01	164.514	172.751	180.769	64.6139	58.7272	76.1197	274.248	252.195	282.59	356.95	251.343	241.086	283.126	269.678	66.4869	172.678
Soltu.DM.01G024340	178.919	176.283	183.665	184.292	160.205	260.554	116.893	116.113	91.8484	130.389	123.339	136.707	119.382	137.088	99.7344	127.018	141.184	130.827	193.635	217.355	199.299	227.015	215.871	244.831	183.334	317.021	190.345	208.542	216.276	209.44	174.788	172.415	177.969	158	119.227	143.463	254.066	236.38	234.254	178.191	202.743	218.286	207.112	169.438	180.427	185.659	199.74	241.567	140.23
Soltu.DM.02G030450	61.9055	77.9695	94.0173	300.134	285.717	424.722	145.494	148.198	185.025	73.29	78.2349	73.1518	33.5535	26.9083	41.507	54.5914	55.9284	51.7148	510.429	421.454	431.947	201.45	184.835	211.767	571.331	553.916	255.747	14.8809	20.807	16.061	99.4149	188.886	346.884	146.269	174.835	142.082	67.5202	33.3638	79.4375	319.995	221.021	299.224	129.77	93.7061	105.43	109.635	280.08	60.1072	154.395
Soltu.DM.03G022200	91.4407	89.1079	90.7647	308.95	349.811	255.872	122.743	120.859	127.098	286.369	274.049	266.157	290.525	213.272	320.41	286.583	261.992	264.763	84.0308	91.4614	83.9196	81.2944	78.8866	77.9112	163.232	126.702	228.501	124.126	113.01	117.468	144.987	204.777	159.474	416.946	354.836	411.896	55.978	66.3743	62.3496	122.686	125.339	89.7045	190.087	132.149	115.026	145.754	112.576	61.5673	394.559
Soltu.DM.03G018150	61.0051	71.047	59.9247	76.3852	62.9277	80.4547	74.195	77.3809	68.3907	112.819	117.451	104.612	96.3061	82.9212	126.035	96.5433	96.7869	95.0185	232.985	173.822	265.77	225.28	215.365	250.282	408.488	235.039	212.361	123.024	112.929	120.223	311.438	467.835	674.427	179.393	223.528	177.632	148.758	121.689	157.69	438.481	339.65	267.75	90.8464	136.362	153.505	126.904	348.627	142.713	193.518
Soltu.DM.09G000690	101.603	107.146	118.372	94.5604	92.0025	146.058	121.691	106.952	112.411	123.588	122.718	115.941	89.6069	80.6103	121.23	108.482	105.601	98.6585	165.083	121.444	173.372	210.321	205.36	224.228	436.578	365.338	253.515	112.403	106.201	141.136	228.586	303.287	400.906	199.632	231.292	230.242	102.953	94.6244	115.418	300.999	256.577	343.38	294.816	210.972	204.971	236.92	300.319	104.332	220.389
Soltu.DM.01G050240	147.477	165.056	163.342	155.711	138.457	201.859	135.235	118.141	173.957	126.082	124.904	115.095	148.762	164.161	206.532	119.075	120.598	122.489	167.483	108.416	179.057	213.419	189.55	229.118	351.743	355.446	231.84	132.918	120.172	149.307	207.706	239.791	290.399	150.495	180.593	164.569	111.624	86.7626	121.099	257.289	183.911	264.024	208.995	233.116	214.441	218.851	235.075	106.495	165.219
Soltu.DM.12G025830	137.198	166.34	204.178	144.263	108.51	228.868	101.084	88.2042	141.978	121.45	120.558	102.266	111.713	123.581	98.5996	62.2903	76.0788	63.4983	184.627	116.728	185.625	198.855	209.109	208.096	566.533	531.033	314.572	80.3083	87.5731	97.8357	170.282	208.469	311.958	133.713	187.05	131.872	108.336	65.785	110.532	273.737	172.19	413.646	249.19	245.273	222.571	239.011	286.524	94.8844	150.879
Soltu.DM.03G018840	95.6405	128.771	141.678	123.928	92.7056	186.123	111.812	79.5771	131	98.7363	111.942	110.62	117.06	119.668	140.034	78.5138	104.305	97.7557	176.045	131.503	197.422	199.228	182.736	219.413	485.095	368.638	216.606	90.8128	86.691	107.833	224.803	299.375	427.967	126.768	174.511	140.757	132.838	97.3223	144.597	347.335	250.779	374.56	216.699	250.727	244.58	237.335	324.225	124.919	147.345
Soltu.DM.09G027770	428.941	406.831	456.043	38.906	40.4041	35.8199	299.036	293.891	461.211	35.1298	36.6126	33.1385	775.356	429.696	376.136	33.9231	32.8344	30.5463	60.8258	52.1201	58.4056	81.5276	79.4045	84.7967	58.2758	79.2551	92.8593	171.203	150.034	188.894	299.418	204.532	130.084	173.526	132.689	186.591	89.8773	96.2544	79.758	72.86	86.4883	107.221	283.004	304.308	328.409	305.24	88.8565	88.6299	164.269
Soltu.DM.12G021880	115.027	136.641	165.233	287.596	243.846	511.856	94.964	79.4064	87.7517	331.629	325.984	251.907	71.9869	85.7357	97.8232	358.67	379.559	309.922	120.774	101.43	134.409	171.614	178.788	188.854	154.896	436.042	205.262	80.6554	81.2196	136.325	54.7975	55.6878	71.6082	106.027	115.904	112.226	153.456	124.495	184.107	75.9106	70.1876	263.963	299.527	191.685	171.48	220.897	136.687	154.019	111.386
Soltu.DM.07G024730	958.192	1039.93	1002.03	121.425	106.206	118.862	332.327	332.267	482.718	128.118	132.463	120.885	431.018	382.494	276.168	138.793	141.217	128.259	64.2634	43.9183	55.8558	72.553	65.3116	71.9319	53.5528	60.1755	54.4713	50.9535	48.2654	59.802	40.849	36.8938	39.965	44.2374	48.5102	42.7912	90.2116	71.6698	90.6748	55.7731	47.6356	85.3418	68.2428	70.2617	66.4075	68.304	62.9168	84.1854	45.1796
Soltu.DM.05G018820	0.672354	0.415984	0.517401	33.2054	31.1472	42.8449	1.74676	2.27381	0.97922	29.9604	25.038	25.3603	0.452989	0.407064	0.369164	15.9989	15.7934	16.902	199.583	231.229	229.159	264.17	267.13	237.925	770.151	923.646	705.142	79.0877	94.7139	75.3875	121.311	163.756	115.494	382.071	426.605	388.765	87.1943	71.6367	63.7974	311.836	275.932	376.956	283.686	307.135	270.512	287.111	321.575	74.2095	399.147
novel.3001	136.147	147.454	187.698	151.956	138.198	221.275	132.246	129.574	160.784	173.256	160.862	159.554	163.087	180.725	177.731	117.472	123.702	116.551	170.146	122.706	169.734	209.521	182.453	212.246	355.737	374.137	201.574	126.547	139.2	146.057	161.345	186.124	268.852	131.138	185.536	140.82	146.772	99.2447	142.303	206.361	142.763	303.387	228.917	225.456	204.261	219.545	217.504	129.44	152.498
Soltu.DM.08G012850	53.4264	55.9635	70.019	102.715	110.047	141.233	85.5817	85.3092	79.3467	123.628	125.883	111.061	64.1377	60.7278	98.6738	132.068	141.95	124.306	170.349	135.801	169.376	178.9	159.752	180.182	407.799	303.573	246.54	148.503	145.362	178.011	282.229	347.007	407.716	219.638	237.32	232.863	125.694	109.912	150.874	299.883	263.784	350.204	277.271	224.653	241.135	247.686	304.623	128.827	229.94
Soltu.DM.08G018700	97.2682	114.799	124.219	117.895	137.058	192.182	88.1786	72.1569	71.3243	145.363	113.328	108.871	109.315	86.1423	127.31	108.636	143.038	103.32	217.893	154.788	258.198	265.172	236.644	299.172	394.429	376.804	265.896	128.993	103.7	128.099	271.657	306.587	417.064	190.407	211.385	215.92	86.3694	104.477	104.142	176.304	212.15	201.419	202.642	177.285	189.328	189.752	196.625	98.3294	205.904
Soltu.DM.09G005370	94.2652	117.514	127.216	83.189	71.7307	126.845	102.295	80.2454	102.454	141.988	133.552	132.959	115.855	147.883	150.208	148.686	175.407	147.531	213.213	138.604	203.786	214.116	211.366	214.716	223.57	270.846	177.368	107.551	115.803	139.862	192.869	230.694	337.398	145.653	146.548	166.692	290.455	271.903	316.59	229.702	212.81	315.317	259.689	187.646	202.044	216.46	252.61	292.982	152.964
Soltu.DM.06G025070	91.6324	87.5582	104.946	240.784	231.715	392.424	51.5031	43.4306	48.9373	363.194	339.857	355.658	38.8861	53.8845	36.9487	307.003	315.533	302.605	253.622	220.216	248.597	234.018	239.24	243.696	29.9142	183.075	119.497	95.0816	96.3615	116.914	45.9981	46.2831	47.1997	63.7183	66.2765	73.0511	420.034	379.207	482.408	92.6857	89.352	259.285	154.963	107.657	97.2961	119.972	147.108	427.216	67.682
Soltu.DM.01G009110	74.0428	74.8902	95.712	84.242	102.566	122.231	68.4751	55.4728	52.1593	118.719	119.511	112.468	82.9239	88.0475	127.511	140.483	153.115	138.911	159.071	132.357	151.525	201.66	186.763	241.09	368.118	326.93	246.632	101.281	101.157	126.011	197.717	271.197	325.734	209.416	169.835	165.968	159.938	139.758	192.891	317.421	299.255	429.821	278.29	284.219	272.702	278.404	348.832	164.196	181.74
Soltu.DM.01G007690	199.587	219.891	230.372	61.2862	65.6544	79.1755	569.596	589.05	451.036	75.0783	77.0428	70.0571	378.222	226.183	642.774	56.61	65.8199	58.4646	71.1532	62.962	79.1108	121.465	108.909	121.99	227.441	204.21	161.226	74.9263	71.8721	81.8185	198.756	234.376	254.13	137.401	138.22	144.888	47.0719	46.1871	58.1607	204.799	185.766	184.496	200.725	144.863	170.084	171.89	191.687	50.4732	140.169
Soltu.DM.10G020740	99.9676	106.371	98.9995	81.6429	65.7083	118.435	87.3499	88.1428	95.4569	90.0573	85.6187	85.5403	104.486	100.5	158.488	63.9775	63.6333	60.123	190.575	125.073	201.545	219.623	197.648	239.35	495.597	362.508	259.691	93.5058	94.4248	106.32	259.298	325.3	445.423	162.92	203.221	177.846	116.821	101.027	132.31	372.385	293.741	327.63	201.434	234.933	251.044	229.137	331.252	116.72	181.329
Soltu.DM.10G024040	114.213	107.77	145.074	140.924	175.254	181.628	127.183	123.21	163.24	140.366	143.507	148.328	459.216	302.773	337.286	196.099	193.057	191.576	141.058	127.81	142.99	114.344	130.503	131.782	219.327	265.603	264.944	189.835	170.409	188.251	133.258	117.926	108.172	183.686	152.557	192.901	185.253	200.821	185.096	116.015	141.322	149.564	189.488	146.008	157.328	164.275	135.634	190.39	176.381
Soltu.DM.06G031410	133.539	137.706	141.07	123.231	145.361	138.999	104.457	101.53	151.187	77.9305	72.8617	75.896	932.167	405.501	432.669	90.7008	80.8579	84.3411	83.1185	85.7513	74.6839	44.7078	48.1075	42.49	105.891	115.307	87.5704	273.125	247.955	277.461	122.156	157.707	129.198	52.7023	46.2111	51.2483	473.088	498.092	381.45	164.492	141.728	182.788	157.943	169.268	165.556	164.256	163.003	450.877	50.0539
Soltu.DM.07G002570	150.302	179.16	146.054	28.9416	23.0074	41.5393	284.173	220.642	650.426	31.0205	32.9376	28.3573	572.91	441.317	404.673	14.3638	12.509	12.7104	169.909	165.343	173.121	168.646	183.107	176.895	50.1871	100.217	83.9334	189.673	247.725	229.518	131.235	107.846	120.943	80.0518	123.495	82.3524	429.97	237.042	348.668	63.3364	60.3764	139.616	222.696	250.119	193.876	222.23	87.7763	338.56	95.2998
Soltu.DM.03G018620	0	0.217438	0.591609	0.331597	0.0774229	0.092543	0.133153	0.0990448	0	0.0777474	0.792502	0.606485	0.138122	0.372357	0	0.0853342	0.085993	0.1699	0.360982	0.278785	1.09278	5.58345	1.50689	3.19715	25.4315	23.9553	25.6043	65.3001	46.2775	74.399	128.56	90.8198	28.5024	1331.17	1468.7	1645.17	23.2822	21.8533	33.4746	104.732	93.2148	245.759	974.063	684.516	649.497	769.358	147.902	26.2034	1481.68
novel.496	210.612	201.888	200.871	127.026	152.19	124.27	152.318	153.144	141.943	140.791	145.995	139.964	155.068	139.985	135.665	188.819	188.372	182.838	190.493	183.413	192.484	193.915	196.072	180.867	159.089	126.408	195.414	146.179	135.673	144.035	212.831	234.982	209.902	191.575	178.233	204.516	212.26	251.721	213.346	185.9	229.077	133.406	134.206	136.572	138.135	136.304	182.794	225.776	191.442
Soltu.DM.04G023400	1027.19	1023.08	795.657	70.7632	68.5406	53.5064	709.751	777.973	752.125	36.7652	43.1844	36.8706	734.988	601.131	429.637	50.2065	44.8727	48.7427	14.4567	15.9731	15.0926	19.3132	19.3408	20.3267	11.2675	12.7821	16.4088	17.0435	19.1008	17.2456	25.1933	19.8672	16.9862	6.63578	7.2199	6.72683	18.6375	18.549	17.8606	17.375	21.491	16.7187	28.2293	29.3894	31.2761	29.6316	18.5282	18.349	6.86084
Soltu.DM.04G031550	58.5508	56.9689	68.2394	185.984	199.329	197.1	86.7187	76.3545	89.0613	298.663	298.24	306.495	84.5812	110.082	126.112	348.008	345.848	334.426	131.375	107.58	136.743	104.043	103.276	106.572	98.9315	93.0416	86.9104	223.444	202.641	231.245	187.934	181.111	189.043	200.442	203.445	213.796	189.16	190.764	183.36	224.187	220.169	159.671	175.971	175.598	185.487	179.019	201.342	187.761	205.894
Soltu.DM.09G011580	246.326	254.824	230.185	54.3314	63.9981	52.9051	312.122	335.399	364.51	57.9318	60.856	58.0117	257.945	239.44	218.278	75.1856	70.8903	71.396	52.0147	56.183	57.7555	150.173	132.798	134.961	201.083	230.591	212.743	168.52	160.473	165.741	236.675	221.743	171.31	343.518	302.415	355.479	66.2596	77.8727	72.5693	184.797	201.208	128.892	210.995	216.83	234.393	220.739	171.632	72.2339	333.804
Soltu.DM.10G028400	170.453	176.3	210.75	198.87	211.218	288.58	95.3747	83.14	93.4319	148.054	147.205	158.435	135.586	180.607	116.548	157.618	169.871	160.445	187.297	129.676	199.112	186.015	192.845	193.726	262.102	327.452	216.873	184.008	160.928	198.989	133.556	131.328	140.454	170.213	204.717	173.495	213.311	139.86	191.384	162.336	132.272	185.62	155.089	146.527	148.942	150.186	160.076	181.518	182.808
Soltu.DM.12G012710	41.0696	48.1066	48.4263	64.0479	48.0174	83.8082	36.2113	34.4917	41.5758	98.8798	101.573	85.3256	74.8778	74.6389	86.9863	82.4113	89.5309	82.9555	226.904	135.719	245.606	219.276	230.421	268.304	476.383	318.196	193.961	94.2914	84.0704	101.054	259.925	391.408	620.476	147.41	181.383	163.443	153.586	141.387	191.819	430.714	309.664	401.631	173.332	178.141	208.298	186.591	380.67	162.264	164.078
Soltu.DM.09G031510	89.7477	123.448	152.696	175.104	176.529	276.521	116.885	114.721	201.461	174.61	164.523	150.901	153.685	186.638	197.365	127.539	163.424	119.024	170.168	94.9022	159.683	140.999	158.318	146.022	346.557	291.784	194.461	153.847	151.662	181.583	167.353	179.913	250.026	173.934	208.428	156.936	155.222	114.532	150.073	220.145	163.937	227.963	146.814	191.072	197.133	178.34	204.015	139.942	179.766
novel.3502	65.1032	76.7796	88.7953	95.7677	90.3341	162.658	72.9981	71.8251	75.5097	114.174	124.144	110.671	102.891	84.5178	159.7	114.328	124.924	106.633	190.771	110.73	189.406	225.867	212.513	249.351	379.825	317.966	200.981	103.217	87.9222	115.913	240.07	335.859	429.751	207.206	238.745	226.614	125.429	96.3814	140.815	342.972	269.336	313.735	184.291	191.369	185.943	187.201	308.681	120.875	224.189
Soltu.DM.02G003450	484.686	547.13	454.686	348.776	261.61	476.587	243.95	209.957	408.047	296.967	263.264	315.142	218.911	246.383	159.324	151.05	164.8	164.347	82.1721	88.9225	91.7816	43.6391	53.5055	43.7794	26.7738	117.333	26.3118	220.509	301.919	245.056	24.4011	28.0843	41.8379	43.544	75.6521	45.7633	171.675	109.881	160.45	46.2588	23.8062	77.3902	51.0015	49.3216	45.5117	48.6116	49.1517	147.335	54.9864
Soltu.DM.09G014700	104.315	104.628	126.212	83.5703	76.9659	108.771	115.235	114.605	109.408	101.283	98.9	97.3098	118.035	105.906	146.246	92.6941	89.2234	86.8121	176.81	151.912	188.827	206.829	193.985	216.333	429.132	341.462	262.171	115.72	108.981	127.769	206.272	260.548	345.229	192.041	185.166	200.188	121.263	108.316	145.981	293.082	280.544	340.964	258.525	190.453	211.079	220.019	304.864	125.187	192.465
novel.654	326.595	456.071	367.583	329.795	182.673	342	297.827	308.668	370.212	161.022	153.633	132.734	81.6843	138.125	139.767	113.914	151.617	111.317	185.873	135.18	176.668	92.7223	101.591	104.28	89.1197	161.559	65.7065	221.42	248.683	335.617	54.4765	36.179	47.0119	43.3422	69.0126	46.9497	264.161	169.336	236.435	68.375	45.1963	122.466	129.734	175.57	146.924	150.743	78.6791	223.311	53.1015
Soltu.DM.09G003460	114.912	139.182	166.487	122.228	127.155	190.198	127.463	122.685	121.018	115.135	107.306	100.55	139.866	151.74	173.703	127.354	131.312	139.91	179.023	124.111	168.589	209.062	165.745	233.38	288.667	273.921	183.629	119.681	126.88	123.445	207.656	222.006	251.959	155.408	171.664	145.999	133.786	98.6864	136.902	283.109	255.106	297.759	242.959	253.086	267.148	254.397	278.658	123.125	157.69
Soltu.DM.03G011310	48.4589	52.655	64.2461	116.599	104.944	162.63	136.577	115.252	138.859	110.622	116.153	104.922	77.8441	73.5923	116.974	93.1427	99.1786	95.8211	128.286	82.0734	147.562	177.908	177.912	186.111	521.734	472.591	227.97	71.1354	64.8217	82.1353	225.418	255.05	421.487	141.843	177.694	165.585	101.014	78.9023	125.78	355.638	296.856	504.433	254.999	225.639	237.584	239.407	385.642	101.899	161.707
Soltu.DM.07G012540	456.262	547.668	596.493	89.8591	97.5627	118.668	1096.33	1239.08	1420.8	75.3811	104.35	69.3876	289.171	328.092	978.017	69.0345	69.3045	70.4127	1.65613	1.23639	1.2288	0.496434	0.363862	0.356515	0.209848	0.120508	0	0.374717	0.358336	0.242854	0.0985486	0.481001	1.23978	0.488888	0.208444	0.613402	0.817784	0.894332	0.680467	0	0.132237	0	0	0	0.273325	0.0911084	0.0440791	0.797528	0.436911
Soltu.DM.02G002860	105.427	104.254	121.677	112.302	128.058	93.3824	96.1478	107.202	91.6097	107.902	106.809	113.695	122.22	109.254	119.663	131.006	121.867	121.044	154.14	164.702	148.771	198.842	194.2	181.235	344.468	242.8	240.441	143.426	144.929	146.706	280.932	317.562	327.259	208.521	176.444	205.218	119.192	142.375	133.399	267.286	277.24	275.072	251.165	193.17	232.882	225.739	273.199	131.655	196.728
Soltu.DM.08G001010	108.901	118.77	113.957	79.0528	67.9945	82.8774	144.574	128.186	125.573	109.019	98.6577	89.8272	130.879	123.512	164.692	79.3039	81.2156	77.2858	155.222	119.568	173.645	151.489	157.492	169.301	281.759	215.843	186.884	136.181	112.186	140.487	327.389	417.413	450.994	234.009	214.408	239.094	119.272	124.485	138.797	356.71	341.576	273.96	175.877	182.91	200.811	186.532	324.082	127.518	229.17
Soltu.DM.02G017420	307.864	282.846	286.193	75.9555	76.2454	94.1825	709.577	685.623	879.326	76.5193	86.4784	72.964	417.729	294.815	677.615	50.8734	48.3338	49.1961	44.0032	27.2414	47.317	90.4272	85.8443	89.7174	123.65	115.175	88.0429	47.252	35.1296	45.9826	172.993	183.859	201.241	92.1915	92.1038	92.7258	35.2127	33.6227	42.5011	139.226	126.995	131.126	117.738	109.346	133.452	120.179	132.449	37.1122	92.3404
novel.5211	17.8439	22.5914	23.659	282.639	285.894	403.348	48.6376	48.9287	54.8522	263.367	268.198	263.593	118.506	92.0544	129.602	167.953	163.855	170.028	135.711	136.227	141.89	214.115	198.489	195.729	359.919	510.129	255.149	257.302	300.102	272.134	95.966	84.9854	88.5513	143.617	155.272	142.478	131.709	108.447	143.768	94.2104	76.1669	150.999	191.556	159.142	146.278	165.659	107.125	127.975	147.122
Soltu.DM.04G007380	7.49253	10.3134	12.2877	68.3429	41.0522	81.5051	141.736	143.605	174.16	78.5668	71.6971	58.517	23.4469	12.5179	63.394	20.6211	28.3367	22.9035	122.076	83.9601	153.089	177.051	182.863	196.408	433.903	334.496	212.821	103.742	87.6834	118.851	329.913	407.511	632.027	164.879	241.814	193.374	104.742	68.7231	120.239	499.407	356.088	476.402	213.103	316.769	322.941	284.271	443.966	97.9013	200.022
novel.2929	590.7	665.01	854.781	69.0434	88.2159	115.397	802.598	798.972	1124.88	60.0605	72.1799	61.4063	660.577	483.763	769.805	57.4255	52.2669	56.6973	3.40165	3.08396	3.47643	9.37648	7.01872	7.65475	7.75842	12.7365	3.54603	8.43281	7.20014	8.29553	20.2373	23.244	31.1522	11.1986	16.1948	11.4378	7.02782	5.10728	7.15193	19.2359	14.0825	22.3201	14.0993	13.2283	15.9817	14.4364	18.5462	6.42901	12.9438
Soltu.DM.01G024760	133.07	139.943	179.39	134.252	136.271	183.464	94.2318	88.5565	106.879	127.536	134.407	123.615	97.2069	110.326	160.941	184.689	186.283	171.578	167.989	129.719	158.674	152.829	142.082	158.143	346.976	252.548	197.66	103.971	105.25	113.942	182.841	217.447	248.602	144.223	162.967	140.146	131.833	104.121	127.561	289.299	230.357	330.975	304.045	278.934	279.039	287.339	283.544	121.172	149.112
Soltu.DM.01G051020	117.37	117.29	133.607	92.682	96.6471	116.203	109.311	105.515	151.171	77.2885	76.544	72.1978	112.797	137.867	106.991	74.7179	80.8389	74.0688	137.829	102.091	139.605	185.848	176.384	192.14	440.04	395.401	308.065	130.743	111.179	137.194	267.757	284.957	307.473	183.975	184.401	214.86	92.9475	93.4747	106.805	282.274	266.587	282.128	314.981	231.908	270.405	272.431	276.996	97.7426	194.412
novel.4263	367.485	392.44	400.446	134.359	126.21	160.027	237.194	233.611	327.239	72.0052	75.0914	64.2024	390.966	317.995	342.274	121.128	135.023	124.127	102.405	71.2943	103.882	151.439	135.986	151.893	243.533	251.281	188.715	71.8744	69.0989	81.6525	103.536	110.959	141.513	103.401	105.528	111.528	72.8039	64.2669	86.6029	175.221	161.565	193.811	228.108	172.909	179.275	193.431	176.866	74.5579	106.819
Soltu.DM.01G023730	201.101	237.034	246.333	209.585	208.789	226.946	161.542	163.385	195.562	196.02	202.889	203.861	192.87	222.803	172.294	228.767	221.569	228.838	142.084	139.755	130.116	122.164	131.671	134.903	177.036	228.7	152.439	184.676	191.575	207.25	108.883	100.908	114.437	152.643	154.553	155.153	135.276	127.505	139.331	114.43	100.17	146.515	163.817	141.437	138.1	147.785	120.372	134.038	154.116
novel.4521	262.374	283.09	315.205	118.208	104.409	132.073	197.417	177.911	244.744	97.2376	97.1628	98.4957	210.32	204.301	215.639	77.0691	80.7124	74.5621	128.191	89.413	135.776	182.261	165.259	191.606	344.86	328.089	238.228	74.0171	71.5488	88.7819	158.212	153.181	245.747	142.883	188.432	156.895	77.4709	58.3001	81.7123	209.538	172.515	258.671	260.707	221.221	231.107	237.679	213.575	72.4945	162.736
novel.4106	196.994	221.498	243.525	92.6313	96.5958	94.2316	244.976	267.045	320.931	91.32	91.7385	81.5093	278.997	237.688	368.764	80.2212	86.174	81.412	126.97	104.809	122.934	178.385	155.955	175.909	243.968	193.783	194.9	136.043	120.789	142.575	201.094	194.171	232.369	143.713	147.648	153.759	86.7061	79.7054	84.535	196.557	187.152	199.248	232.338	207.017	207.841	215.732	194.319	83.6488	148.373
Soltu.DM.06G026220	262.999	247.072	261.593	154.181	195.509	110.317	224.828	226.897	196.825	162.826	162.787	155.478	231.498	241.207	232.753	204.956	201.007	204.563	146.436	145.74	133.615	128.597	135.238	113.082	188.442	161.404	162.339	166.235	158.132	189.573	167.247	178.886	141.518	204.87	158.343	199.511	91.2407	121.869	98.8834	131.239	174.472	103.947	115.358	112.61	118.956	115.641	136.553	103.998	187.575
Soltu.DM.02G020670	373.177	377.602	360.136	141.358	159.837	159.286	498.808	506.209	569.106	82.4098	82.2182	85.936	1287.08	838.591	886.689	115.619	107.821	112.392	22.4026	22.1704	24.5007	22.6419	26.7443	26.0092	13.8666	32.9343	20.697	86.5965	85.9315	93.8873	21.4826	22.6722	21.7464	24.8875	26.1504	26.2585	39.535	40.8066	36.6185	21.457	19.1384	21.052	27.1037	26.9193	24.6378	26.2202	20.5491	38.9867	25.7654
Soltu.DM.06G005330	82.2452	105.614	106.887	134.781	97.1617	161.839	78.8819	76.0873	83.9985	114.002	110.246	96.371	100.212	86.0166	152.928	119.403	121.548	111.27	204.804	141.474	216.272	214.279	217.596	233.236	473.712	316.929	228.298	73.5754	69.6447	96.6592	182.04	275.342	397.848	136.193	155.032	147.301	128.658	94.5798	131.331	358.516	257.362	377.746	168.886	193.165	182.886	181.646	331.208	118.19	146.175
Soltu.DM.10G005730	98.1129	110.274	108.157	46.6115	42.6202	68.3634	124.418	118.703	788.021	34.5338	29.5133	37.9341	611.735	645.775	402.882	26.9833	22.1842	24.8487	87.1772	75.2044	78.5625	70.9957	73.302	82.1272	39.209	63.8137	50.4842	217.466	238.699	210.697	135.7	88.3284	97.5932	150.061	208.946	173.763	510.312	329.325	375.677	63.2767	35.9492	153.966	148.782	282.482	215.955	215.74	84.3975	405.105	177.59
Soltu.DM.01G003520	121.028	128.79	149.34	231.453	222.076	341.726	121.554	112.747	147.666	243.321	228.401	234.197	119.611	134.901	140.458	177.209	199.254	183.442	151.205	106.632	141.699	146.923	154.26	164.578	194.622	256.577	175.944	162.694	146.65	173.219	126.767	127.733	133.731	203.412	195.569	203.495	141.575	131.927	160.044	138.142	126.436	188.557	201.778	156.697	138.761	165.745	151.045	144.516	200.825
Soltu.DM.08G030290	75.01	88.205	61.4874	100.578	58.2979	123.172	34.2442	24.9471	51.2298	123.269	106.53	82.2089	81.2986	98.3956	111.618	67.6487	86.1828	65.3173	203.859	81.3069	201.79	233.415	208.596	261.366	468.354	363.95	201.028	71.1371	50.4768	84.6289	205.71	325.437	534.869	117.815	178.041	131.657	155.086	89.4404	149.373	466.432	268.695	426.981	155.176	264.613	235.276	218.355	387.369	131.3	142.505
Soltu.DM.01G006950	110.166	105.231	125.611	97.7062	91.9028	139.891	110.315	98.5705	116.115	120.393	110.208	112.249	94.8675	73.1625	140.341	76.3008	88.6898	86.3609	188.947	131.835	185.28	221.379	209.759	227.562	422.073	361.42	269.971	107.376	90.2786	132.912	249.637	330.308	388.943	191.447	202.384	209.978	82.0574	90.1471	97.1661	250.202	233.417	255.994	208.368	162.364	173.652	181.461	246.538	89.7902	201.27
Soltu.DM.06G012170	946.353	969.673	1046.64	76.2389	66.3651	95.5137	351.149	348.792	806.069	26.4021	22.6845	25.4333	119.246	106.01	37.9363	10.2869	9.13119	11.5479	119.437	112.462	126.358	109.371	101.588	102.332	47.2083	57.1976	24.6962	30.5434	34.1663	31.8106	33.0896	69.983	111.364	65.1858	81.6656	74.3601	37.3487	31.641	34.624	176.77	171.217	173.268	283.544	119.224	128.401	177.056	173.752	34.5379	73.7372
Soltu.DM.11G023030	72.4983	79.6552	105.05	77.8854	77.1678	102.776	85.9767	88.8652	93.8336	81.0423	80.5758	71.197	138.532	135.437	187.057	66.4193	72.8505	65.5358	164.952	107.623	168.157	171.26	182.809	195.204	398.198	320.03	202.902	86.4279	77.6283	107.457	255.706	339.861	473.117	186.268	211.668	209.704	100.169	84.4651	119.798	329.746	280.738	395.803	243.703	225.77	240.146	236.54	335.429	101.477	202.547
Soltu.DM.10G017580	91.9917	106.973	135.718	158.295	153.614	274.754	54.7091	49.2624	83.1304	155.169	155.026	143.106	84.3799	102.89	90.8759	163.467	173.795	158.599	203.504	110.577	181.637	235.049	227.963	234.122	235.248	447.528	233.874	112.488	91.1022	140.441	98.8251	116.691	132.638	133.367	166.699	146.372	276.572	212.16	299.646	156.495	127.7	294.068	225.826	193.728	184.473	201.342	192.754	262.793	148.813
Soltu.DM.01G050380	130.37	150.747	181.513	177.089	184.431	285.362	75.8142	76.0978	99.6319	193.871	174.513	135.345	135.258	172.207	123.838	240.888	262.51	221.375	158.33	101.025	148.771	182.214	170.224	193.279	266.003	287.92	177.964	106.474	101.417	125.755	121.126	127.773	167.719	104.923	126.852	120.863	180.315	126.001	187.077	202.163	145.701	299.204	214.038	197.569	190.347	200.651	215.689	164.464	117.546
Soltu.DM.06G033490	95.8402	99.9337	108.584	72.1247	60.7855	100.506	110.292	113.469	91.123	58.9555	58.5011	54.3809	104.223	93.6566	165.849	44.8128	55.792	45.1174	188.851	164.178	221.886	223.379	217.403	232.247	536.825	334.105	282.66	96.7804	89.3642	94.9868	259.063	310.197	368.746	184.371	187.559	174.486	94.6797	88.9111	109.835	342.77	297.963	329.263	189.879	177.328	214.342	193.85	323.332	97.8087	182.139
Soltu.DM.07G024440	166.501	162.831	174.505	154.684	186.757	191.457	127.665	122.591	120.446	184.092	182.124	189.646	92.0736	101.648	88.682	134.216	138.604	132.913	184.542	191.384	196.803	214.722	205.32	212.001	163.348	162.208	208.089	162.133	166.693	177.161	203.424	206.545	186.772	288.96	264.619	281.495	112.919	121.389	106.248	138.037	162.782	118.035	168.831	141.269	137.454	149.185	139.618	113.519	278.358
Soltu.DM.10G002060	110.237	139.143	128.858	24.1434	13.1746	27.2002	301.143	268.129	767.649	24.5353	22.0672	24.3932	520.922	364.042	437.76	4.40024	5.14369	3.76718	133.276	110.404	145.844	124.939	160.313	142.948	51.983	64.6881	74.4751	201.842	256.693	272.763	85.2655	79.7142	76.6543	103.193	157.248	94.6449	452.304	271.018	467.497	65.792	57.5187	133.905	191.172	199.618	159.807	183.532	85.7385	396.94	118.362
Soltu.DM.11G006640	0.145009	0.256333	0.139487	3.90912	2.00798	7.96406	0.313941	0.467046	0.150851	3.84949	2.70936	2.5024	0.162829	0.877926	1.32698	0.201197	0.101375	0.200291	73.6915	94.7834	99.6498	325.742	264.969	319.034	223.344	678.603	110.959	34.8074	39.0175	29.5789	365.482	503.16	705.817	96.9495	97.481	94.0031	114.249	51.7423	153.815	685.844	502.144	822.881	372.269	309.916	306.038	329.408	670.29	106.602	96.1445
Soltu.DM.11G015010	220.428	226.743	254.568	131.481	152.009	174.488	188.113	184.195	198.949	127.958	132.711	132.719	224.76	241.906	306.247	157.879	158.274	159.306	126.161	110.273	123.319	142.873	134.617	149.012	165.249	170.907	145.68	141.447	139.089	145.903	158.451	177.891	173.989	160.314	150.696	167.836	112.283	110.94	122.754	199.166	194.536	170.208	184.492	176.102	174.918	178.504	187.97	115.326	159.615
Soltu.DM.09G004260	42.4982	40.0737	47.713	79.3637	74.2219	113.487	43.998	45.6098	41.2545	100.692	102.877	101.001	51.8827	43.6932	63.3663	97.9188	102.043	97.0516	173.24	146.103	178.543	196.728	194.797	224.942	321.345	277.872	174.306	128.246	115.492	141.272	296.717	396.332	529.847	185.181	178.512	209.08	139.558	143.963	162.842	317.402	317.772	340.211	281.059	211.609	229.723	240.797	325.128	148.788	190.924
Soltu.DM.11G008130	90.7287	135.304	116.788	139.28	82.4416	167.546	127.141	99.6206	181.218	129.707	116.272	107.362	97.8036	105.199	139.484	55.1603	74.9606	56.507	153.301	78.6631	156.723	234.214	196.343	233.32	550.354	445.115	252.454	88.8874	73.3747	122.243	196.867	234.525	374.001	129.904	195.222	159.438	91.3534	57.7886	99.1486	269.088	164.205	302.137	199.644	205.849	211.406	205.633	245.143	82.7635	161.521
Soltu.DM.05G011980	85.3489	96.6713	149.451	127.069	164.763	224.139	84.9586	76.83	98.309	132.044	133.565	125.652	101.49	108.056	144.061	130.643	137.57	127.527	148.738	105.898	142.177	188.526	179.991	214.106	424.24	413.811	241.837	93.5541	93.0602	128.502	175.256	218.092	295.582	141.683	167.344	150.124	100.24	84.6244	114.225	236.374	197.527	307.065	255.872	210.4	215.608	227.293	246.989	99.6966	153.05
Soltu.DM.11G008320	73.2499	74.6233	98.7775	68.4207	76.3711	125.806	73.5451	68.3304	73.3721	103.346	104.955	86.1934	86.2262	90.4202	126.32	129.452	129.184	122.46	157.708	108.336	159.298	207.139	192.729	217.325	325.574	300.937	233.006	108.963	98.3818	136.305	221.315	258.987	333.744	166.73	173.081	195.759	124.687	101.269	125.538	288.116	266.507	341.987	371.867	286.232	278.687	312.262	298.87	117.164	178.523
Soltu.DM.07G026280	206.073	245.602	264.125	175.43	135.324	232.506	89.7638	78.1565	247.939	147.519	131.088	130.899	435.355	425.712	264.21	80.1002	88.8768	81.162	109.791	72.6247	101.736	78.6952	89.9365	95.1582	48.9076	92.7886	60.1742	232.461	196.799	254.522	74.6577	55.2031	68.2917	119.264	212.577	138.066	488.316	299.769	418.393	99.3019	49.028	203.149	102.994	151.614	113.406	122.671	117.16	402.159	156.636
Soltu.DM.09G002460	119.984	121.714	129.211	127.18	94.3095	167.03	105.395	92.9501	142.528	184.103	158.814	164.857	87.0701	113.775	99.4478	121.5	135.155	113.947	141.553	88.7427	145.817	173.924	168.331	162.27	274.81	295.507	190.839	145.984	108.006	182.224	251.738	295.248	317.348	186.145	203.113	217.869	145.757	116.766	154.313	227.665	192.627	249.822	199.982	180.122	184.418	188.174	223.371	138.945	202.376
Soltu.DM.06G006130	73.3567	76.5899	84.8305	53.8505	47.966	56.7837	74.8997	79.4817	53.6617	57.0801	57.4302	61.5572	249.248	129.094	85.7164	38.3706	41.8849	36.5833	81.3009	69.9145	77.1666	150.4	132.896	138.593	219.418	496.946	232.469	278.791	279.06	301.753	225.339	180.194	150.597	311.847	335.129	312.54	119.09	105.125	118.814	154.549	111.2	240.391	550.361	369.437	366.845	428.881	168.713	114.343	319.839
Soltu.DM.12G004410	119.251	101.134	94.6131	168.981	179.695	152.124	116.772	109.013	97.1928	196.225	200.951	188.83	121.634	124.992	139.634	224.892	240.68	226.999	173.446	151.554	169.75	165.443	170.96	163.124	124.814	121.869	163.538	143.137	122.694	160.876	260.642	263.581	209.926	199.248	155.661	217.847	173.581	221.584	169.147	176.939	249.286	124.031	137.117	131.773	142.99	137.294	183.419	188.104	190.918
Soltu.DM.02G010800	431.773	464.42	508.46	70.708	71.9126	88.238	596.342	594.44	656.122	63.3157	71.5167	59.4691	600.845	426.611	848.605	65.5123	67.8351	64.1705	30.192	21.9918	36.3896	59.1028	58.3039	62.0428	91.6542	95.2537	65.8011	35.3249	31.7177	38.1684	103.03	94.4963	117.88	61.8493	59.5206	57.9848	25.7853	24.8762	29.7726	89.9049	79.6308	76.9472	83.486	83.964	87.0163	84.8221	82.161	26.8114	59.7849
Soltu.DM.10G021130	99.1766	117.567	124.446	153.258	115.345	205.436	78.8981	77.7613	109.942	125.701	119.074	123.853	103.18	97.4476	119.58	81.4438	92.0814	78.201	174.045	127.315	167.183	181.22	174.214	199.451	447.195	374.871	253.559	93.8541	93.2222	111.74	162.418	196.853	260.952	180.292	230.947	191.664	103.937	82.9823	113.575	245.664	185.917	289.503	254.833	278.763	249.061	260.886	240.361	100.165	200.968
Soltu.DM.01G029950	123.735	139.478	158.122	117.182	104.821	165.856	245.754	239.886	279.204	122.035	127.783	105.88	480.052	304.597	667.238	155.922	147.765	141.597	70.9285	49.9639	77.532	117.997	113.465	110.375	258.374	234.509	130.647	65.6686	52.8344	76.7078	129.02	162.246	269.221	85.2885	104.389	93.483	71.163	52.4105	84.8952	223.691	152.283	268.937	214.056	163.051	172.144	183.084	214.97	69.4895	94.3868
novel.3104	486.383	481.019	538.371	172.735	197.579	146.172	342.821	321.955	286.559	152.548	154.349	183.005	238.898	348.08	244.695	245.323	244.289	245.416	148.813	141.263	132.101	94.6446	94.6165	76.2425	41.606	48.4229	55.1894	136.544	137.671	131.319	58.3899	49.5967	45.4252	37.741	36.5618	40.4729	157.364	189.332	155.175	64.851	73.5613	59.3066	51.9616	63.0756	65.9496	60.3289	65.9063	167.29	38.2586
Soltu.DM.03G008530	128.825	136.579	159.596	83.0397	90.5757	103.67	157.908	161.256	143.148	82.1896	85.2128	78.8483	184.018	151.945	183.557	62.4937	65.4668	63.7063	140.769	147.241	148.74	175.512	156.403	186.436	322.955	248.726	220.223	117.634	133.759	122.704	278.524	327.618	353.478	204.275	191.086	199.066	82.8001	84.3373	94.4234	292.197	261.307	227.789	191.111	173.114	191.851	185.359	260.431	87.1869	198.142
Soltu.DM.12G022870	136.017	160.292	157.004	123.17	91.5037	153.827	142.487	120.591	242.218	116.107	122.686	120.426	164.885	177.684	197.545	80.3584	99.7921	79.7948	140.637	68.4166	136.046	176.313	156.538	179.142	385.264	313.125	226.612	125.276	116.178	157.284	199.674	206.621	297.699	121.634	165.305	137.161	110.731	73.3396	114.602	241.415	156.482	250.122	202.221	232.924	217.821	217.655	216.006	99.5574	141.366
novel.4374	549.763	608.086	626.24	109.006	101.823	148.436	736.823	723.762	1202.88	93.4036	104.087	80.0184	684.458	517.153	656.71	98.1864	108.478	97.9429	3.08914	2.14716	2.81297	5.64432	5.04401	5.16886	8.16656	9.42547	6.10203	2.68064	2.56346	3.33566	6.12875	7.75366	9.55998	6.80826	8.16494	5.66362	1.92008	1.50855	2.11692	5.44832	6.5589	6.94946	7.37718	6.53824	7.9255	7.28031	6.31889	1.84851	6.87894
Soltu.DM.06G032380	81.3276	75.8131	91.2015	65.2045	68.017	76.8618	127.214	124.109	115.777	68.5684	67.9933	64.2632	129.807	126.095	156.259	77.3058	75.055	73.3364	158.128	144.848	168.877	181.983	176.693	183.431	388.983	247.184	240.733	102.337	105.578	109.287	288.09	368.741	442.052	177.507	163.842	178.569	106.032	108.043	114.363	316.446	328.875	285.744	217.383	180.095	214.807	204.095	310.355	109.479	173.306
Soltu.DM.01G029300	105.52	103.806	103.035	113.497	118.425	119.581	92.8969	93.0172	77.1784	193.848	198.408	182.733	104.124	98.7304	122.161	230.097	231.572	222.867	150.721	151.594	163.675	161.717	163.962	159.488	101.504	90.1167	137.317	174.573	160.122	171.185	199.12	227.954	217.518	261.006	234.489	266.297	186.124	207.838	177.244	182.623	233.16	145.582	186.753	168.906	166.427	174.029	187.122	190.402	253.931
Soltu.DM.01G039330	7.37788	7.43714	7.68345	230.649	297.32	261.618	51.8132	43.0087	23.7866	147.953	138.281	140.885	1.50629	6.8294	52.5057	260.485	225.113	228.362	314.933	291.147	269.826	144.694	121.874	130.782	363.999	259.798	276.143	88.454	78.2278	54.6308	153.201	173.413	185.873	304.497	324.042	310.291	86.5374	83.1219	76.7912	250.766	222.975	238.407	134.851	145.621	134.533	138.335	237.383	82.1502	312.944
Soltu.DM.10G003950	87.2093	91.0191	99.2527	60.1006	67.2783	82.5976	87.4726	82.0514	77.1215	84.6421	85.7571	80.0414	115.106	111.868	140.862	72.7971	70.0611	73.0281	144.381	126.78	151.339	184.76	185.81	194.879	345.441	269.411	217.247	156.806	144.751	161.487	321.898	389.639	417.204	204.1	190.036	209.701	100.699	103.14	113.833	270.174	265.217	264.432	232.125	194.79	223.367	216.761	266.608	105.891	201.279
Soltu.DM.10G020510	81.1961	93.1084	110.623	80.5569	75.6152	123.765	92.7951	88.9548	106.134	102.642	93.7355	103.248	111.511	108.734	138.386	85.8547	99.8116	93.1814	173.619	126.834	186.763	200.42	174.184	206.598	520.352	339.361	216.367	81.3225	74.4612	107.164	213.162	337.478	484.778	123.751	141.816	150.593	104.17	81.4205	103.645	315.478	252.293	381.394	156.882	145.599	154.38	152.287	316.388	96.412	138.72
Soltu.DM.05G009940	661.789	658.21	1119.28	116.697	135.812	195.148	541.436	431.147	682.868	132.019	138.153	154.193	300.089	195.478	230.084	72.7501	97.4363	73.7467	76.7026	55.2687	71.3824	39.4126	44.5611	36.1264	2.28123	123.797	34.4961	179.918	188.076	240.14	2.41045	4.35061	14.3642	4.48423	7.93089	5.43876	70.9065	58.5249	58.8403	9.48882	8.42305	36.9303	2.86051	3.32961	5.91935	4.03649	18.2807	62.7573	5.95129
Soltu.DM.04G030690	41.4014	42.464	52.753	59.1362	65.099	82.7519	28.8465	29.0451	28.6058	101.695	95.9471	95.3533	40.7649	63.0539	43.1879	121.639	114.208	111.757	131.171	114.141	139.179	165.562	163.602	168.141	268.784	244.246	200.638	171.06	153.024	168.427	271.768	283.719	291.084	233.116	232.179	244.922	172.651	160.923	169.28	348.299	296.743	349.678	332.691	321.609	299.154	317.818	331.573	167.618	236.739
Soltu.DM.11G004450	133.197	147.82	162.696	183.997	169.56	256.278	93.3361	94.9392	101.504	123.643	127.252	136.496	59.4725	53.602	111.215	112.963	104.138	112.346	245.559	211.068	250.008	314.741	281.73	333.23	215.82	140.869	203.801	94.5138	90.3069	103.481	134.193	128.073	143.476	89.1033	115.165	93.6523	130.202	95.2943	121.498	202.563	218.628	252.378	310.33	268.706	237.969	272.335	224.523	115.665	99.3067
Soltu.DM.03G018450	0	0.161215	0.116969	6.45781	3.2146	5.21467	0	0.538521	0.316248	21.9432	27.4597	11.3915	0.34136	0.490803	0.166915	7.76102	5.0156	18.2235	26.0505	44.7848	28.8818	13.2215	30.9694	11.4243	27.4017	18.3064	204.187	322.224	307.008	451.889	19.2069	4.00326	10.1233	1099.2	1261.39	1121.92	87.6321	73.7258	111.187	19.7913	20.9003	167.287	778.57	542.765	383.009	568.115	69.3263	90.8481	1160.83
Soltu.DM.10G020650	105.475	99.5847	112.929	131.176	144.295	179.435	80.1232	70.636	89.9754	138.575	140.856	140.572	115.128	134.714	101.851	204.92	214.168	200.685	178.768	132.247	175.136	160.971	170.613	167.149	153.877	185.234	172.697	100.923	85.8061	122.721	148.536	137.61	145.065	137.195	134.824	152.504	326.593	306.044	313.9	176.058	192.616	275.913	246.503	193.457	195.975	211.978	214.863	315.512	141.508
Soltu.DM.08G017280	622.75	692.627	763.577	194.124	226.546	138.037	555.498	523.765	501.672	119.417	112.39	104.226	235.465	181.338	239.191	223.281	198.43	199.533	96.1522	126.243	99.979	39.2659	42.0213	38.5178	0.699752	0.361657	9.79266	150.848	100.042	154.35	26.9137	27.0663	38.3386	3.34197	4.58746	2.37269	140.459	130.15	124.729	16.8757	37.5251	21.6858	1.87187	5.83767	8.88634	5.53196	25.3622	131.779	3.43404
Soltu.DM.01G006830	65.9454	82.1044	105.931	73.7642	71.6801	141.433	79.3793	76.2587	81.0019	78.9412	79.4654	70.5069	86.8519	86.5441	122.709	72.6231	78.1654	56.0118	216.531	126.264	224.579	223.748	209.756	253.332	405.937	344.359	147.756	71.4241	68.4251	81.2895	258.125	399.196	704.409	122.143	143.659	126.573	116.98	85.8453	139.301	289.469	248.275	352.938	128.875	129.065	153.141	137.027	296.894	114.042	130.792
Soltu.DM.01G040620	132.222	132.863	146.605	112.356	122.443	177.894	110.06	105.436	108.499	124.019	110.463	108.074	112.203	138.104	129.802	129.072	140.136	137.182	185.523	148.082	185.736	168.983	162.348	187.065	257.12	266.355	197.225	123.149	116.579	124.355	159.795	167.713	175.945	160.451	175.221	178.08	179.117	148.135	181.246	237.914	197.156	245.202	219.431	221.559	219.886	220.292	226.757	169.499	171.251
Soltu.DM.01G018420	477.99	498.863	502.325	60.6622	65.334	66.662	622.708	634.084	766.862	51.6326	63.2971	56.4887	573.546	411.428	784.07	60.0335	53.8344	58.2966	24.7722	20.3904	28.2035	48.7503	47.1575	48.7168	81.0845	71.3457	62.1884	31.0534	27.2061	35.3649	82.7671	88.4955	92.943	47.344	48.1562	49.7236	25.9337	25.5918	32.1262	70.2148	72.624	74.1223	86.9914	61.2476	72.2058	73.4816	72.3204	27.8839	48.4079
Soltu.DM.06G011380	123.914	122.837	125.082	84.5772	76.4534	113.486	174.498	168.315	211.285	121.172	119.874	112.988	156.693	156.294	202.748	77.1455	87.0885	77.3836	87.5956	72.1739	97.3792	138.161	138.238	143.885	227.237	267.039	175.225	131.39	134.256	149.703	220.894	226.381	268.743	241.717	257.574	251.834	96.5423	88.5426	104.751	233.88	199.237	206.681	294.491	239.624	245.239	259.784	213.266	96.6119	250.375
Soltu.DM.01G049230	5.56805	5.18312	6.09674	99.1315	99.3237	121.528	32.0604	34.6272	17.7469	53.2022	55.9479	56.1117	2.92662	3.22762	8.07665	72.3655	68.9074	70.4854	168.822	220.816	186.535	283.695	282.127	288.55	369.781	437.377	464.198	270.8	268.045	287.614	162.143	166.534	190.432	163.299	152.541	161.942	188.936	194.85	196.506	161.664	171.892	233.181	349.015	211.19	198.946	253.05	188.912	193.431	159.261
Soltu.DM.02G014170	184.503	221.126	266.991	203.48	186.287	307.391	133.979	109.385	168.603	179.652	172.75	170.853	171.658	218.324	173.682	157.443	181.497	149.347	135.927	82.5381	132.125	145.103	158.64	141.267	223.361	298.882	179.323	133.356	120.953	152.957	98.2256	114.047	140.769	113.974	147.684	137.582	133.402	96.8251	101.336	134.334	101.157	179.462	182.024	150.549	141.981	158.184	138.318	110.521	133.08
Soltu.DM.09G025160	71.6136	76.48	94.371	148.442	166.055	159.848	71.4961	71.0487	73.8041	137.763	147.12	143.524	59.7484	55.0388	77.5541	113.829	109.935	113.573	163.883	148.078	155.359	225.772	220.774	220.777	427.124	334.785	297.2	98.1214	99.1684	114.586	205.277	191.514	210.52	148.317	167.042	159.763	79.2161	74.7609	69.3013	240.757	215.508	258.232	295.032	257.096	260.406	270.845	238.165	74.4261	158.374
Soltu.DM.07G020790	1266.29	1206.36	1309.67	41.6709	50.6192	41.3839	362.247	365.796	338.868	52.0763	51.1106	48.8339	248.425	227.046	111.944	93.7544	88.0082	90.989	44.651	43.1338	44.2221	41.5831	44.7078	41.4663	23.0133	34.2046	29.4286	43.3708	38.4687	45.6017	54.1409	45.4632	69.3257	72.1268	61.6009	75.9414	32.314	40.8408	34.5213	39.5016	45.6912	33.5764	51.2621	44.1068	53.6336	49.6675	39.5898	35.892	69.8897
Soltu.DM.01G034640	65.0404	77.9344	91.956	895.856	485.487	1494.1	208.854	165.548	203.891	589.054	546.583	438.52	9.80315	31.7134	60.1179	277.844	444.473	256.848	74.5128	36.1105	65.0128	17.2797	17.4498	18.6733	30.5159	22.7906	23.0356	68.8021	57.6869	86.786	16.1222	15.6264	12.2648	28.3618	40.3081	29.6069	30.0709	14.4179	24.6572	11.6642	7.67145	26.1936	27.5	42.4837	26.7972	32.2603	15.1764	23.0487	32.7589
Soltu.DM.09G008230	547.893	558.409	566.084	223.92	217.697	209.843	146.589	168.824	139.04	168.276	164.523	158.319	195.561	147.664	169.188	163.699	166.332	159.749	101.208	117.439	97.4622	71.2167	78.5344	75.5828	133.711	134.034	225.142	75.5848	77.4817	83.4618	59.4234	62.2716	54.6357	263.735	285.061	252.331	85.6248	82.5008	87.6554	52.2588	45.7559	71.5348	95.1209	87.7565	86.6042	89.8272	56.5165	85.2604	267.043
novel.2717	82.3694	79.4061	86.348	94.3313	95.1512	130.68	96.5274	92.9915	90.1349	159.947	156.07	145.127	45.1609	55.9226	72.6894	94.4304	91.9892	91.7979	179.077	148.556	182.864	211.139	214.353	220.76	312.209	251.266	207.488	130.798	120.495	150.969	303.409	380.109	445.526	257.158	249.216	278.437	72.9405	99.3344	83.4681	172.373	194.85	145.081	171.16	128.431	139.369	146.32	170.768	85.2477	261.604
Soltu.DM.10G001010	112.213	116.029	117.915	168.551	181.343	143.709	130.276	129.769	120.475	105.815	102.484	104.707	206.216	69.6847	141.09	72.3002	68.0256	70.1183	118.957	107.506	133.867	115.138	118.207	106.439	453.879	274.461	360.561	253.748	220.94	274.796	198.749	306.437	301.441	80.6444	68.7354	84.9998	112.787	125.594	106.575	269.261	282.865	185.984	131.452	117.523	135.094	128.023	246.037	114.985	78.1265
Soltu.DM.12G010870	224.245	236.976	270.177	93.6501	101.676	155.166	156.021	133.814	192.229	109.336	97.0857	97.0601	233.329	271.986	317.575	90.8099	102.429	87.7667	133.005	74.7899	132.638	146.863	145.662	155.578	255.167	232.324	166.892	112.862	84.3664	139.827	211.662	213.08	265.82	130.983	162.133	157.209	86.9902	73.0856	89.1026	206.485	178.255	195.833	143.984	165.329	170.189	159.834	193.524	83.0595	150.108
Soltu.DM.02G021520	107.661	115.846	138.284	100.795	105.566	152.094	101.782	93.6065	115.278	100.628	99.4249	91.9038	116.555	134.244	119.87	98.5828	105.35	96.2886	144.907	111.464	156.059	166.397	160.582	178.693	350.342	310.921	220.38	119.555	111.251	140.264	239.936	258.362	296.194	159.823	166.11	174.3	110.856	91.6656	111.41	258.947	220.456	238.029	235.132	226.453	230.983	230.856	239.144	104.644	166.744
Soltu.DM.09G023370	66.4273	81.2936	89.4692	87.3223	64.8538	107.544	80.0288	79.5802	107.457	79.5162	89.096	76.18	109.09	133.143	127.08	62.3718	71.8969	57.8028	158.719	111.705	166.877	219.891	184.415	224.297	278.375	205.232	201.623	140.086	122.35	132.312	297.108	322.8	401.434	154.906	210.956	169.913	146.782	122.228	157.807	336.009	254.9	227.01	161.224	242.604	260.423	221.417	272.64	142.272	178.592
Soltu.DM.10G000600	28.3897	28.6399	32.2524	89.1998	96.2777	105.395	27.9763	25.2242	34.88	89.5656	89.8776	89.9287	25.5029	21.5343	38.5661	83.6361	79.0121	84.9162	189.301	183.978	200.951	208.205	201.446	204.513	376.949	272.649	248.404	168.975	157.951	183.036	314.845	353.952	369.021	198.928	188.642	209.953	110.98	122.627	118.632	283.825	302.215	259.607	236.387	212.176	223.285	223.949	281.882	117.413	199.174
novel.1961	99.617	142.121	154.034	162.849	112.762	266.165	123.383	99.917	210.443	175.863	161.353	131.398	102.003	145.074	200.941	101.125	113.621	84.9635	149.229	60.9504	147.696	210.105	193.204	225.42	314.246	334.506	179.073	106.24	82.087	121.224	130.366	157.713	248.022	120.549	167.125	140.69	107.011	57.4414	106.807	218.083	128.65	293.297	176.067	217.307	189.288	194.221	213.343	90.4198	142.788
Soltu.DM.06G027030	92.4966	85.636	109.225	86.4684	76.7393	146.412	107.843	91.4298	98.4649	132.591	123.406	121.115	82.9235	58.6263	108.687	71.8735	78.3385	66.8564	176.708	115.601	180.875	212.869	202.91	227.858	438.445	355.107	217.902	93.2	80.1262	119.682	243.548	348.785	474.205	175.717	187.479	183.241	89.3591	68.1492	106.458	230.935	201.711	290.835	144.141	127.598	132.17	134.636	241.16	87.9887	182.146
novel.2201	152.205	163.374	165.798	117.121	115.598	159.301	124.364	107.984	177.618	123.419	128.981	120.191	178.969	177.763	143.281	146.199	157.232	141.49	194.828	126.387	202.291	191.6	184.726	201.569	152.413	158.632	150.436	112.408	83.1242	122.137	187.331	215.419	246.082	114.017	118.339	127.875	231.478	221.237	227.93	194.344	196.928	212	129.945	123.352	129.664	127.654	201.091	226.882	120.077
Soltu.DM.07G025320	370.805	367.943	413.216	70.4746	66.4771	106.68	630.503	581.908	748.646	96.8951	95.3319	84.4918	431.17	315.916	668.986	83.934	79.5378	76.1179	26.6985	18.3439	29.9464	54.8621	55.4219	61.2676	90.7568	111.471	51.5812	30.7769	27.5391	36.9904	106.279	129.616	151.332	68.0787	67.3611	70.039	29.2345	25.3288	33.5205	104.34	90.05	111.165	102.545	81.7611	91.1643	91.8234	101.852	29.3613	68.4929
Soltu.DM.12G004380	109.553	112.851	124.991	93.6841	110.626	109.461	110.513	108.689	85.5978	142.308	141.47	133.614	96.4658	93.8963	125.255	162.063	162.506	152.08	152.27	136.187	154.096	160.851	158.312	166.16	269.785	227.746	216.432	157.523	137.049	158.664	229.765	273.208	283.599	200.329	173.116	200.086	116.813	133.239	129.89	224.963	238.5	181.437	168.035	153.104	158.989	160.043	214.967	126.647	191.177
Soltu.DM.01G034250	75.5207	77.9367	82.8592	58.6258	57.6403	72.9235	86.7162	74.6268	345.891	44.6196	37.3817	40.4714	465.121	420.28	328.211	43.4339	44.185	43.4731	137.863	116.83	127.676	74.7443	81.9404	80.0405	98.5574	110.747	76.9576	271.008	249.491	299.404	126.57	98.6715	124.117	180.709	202.134	203.27	459.761	344.997	317.745	98.5379	83.0079	155.244	214.353	211.344	182.434	202.71	112.263	374.168	195.371
Soltu.DM.07G001330	44.923	40.8989	55.8014	170.972	206.265	263.544	197.776	179.439	187.688	182.478	186.306	179.436	181.481	197.669	214.528	266.577	236.504	256.806	83.6983	92.8695	82.9399	108.028	108.794	109.086	144.337	180.491	128.811	148.947	144.092	156.59	115.877	129.576	114.323	163.622	143.755	172.635	157.21	149.991	142.749	132.656	152.313	185.992	266.954	185.808	169.786	207.516	156.987	149.983	160.004
Soltu.DM.08G004750	219.124	269.21	260.433	117.774	80.0422	163.571	211.297	153.869	316.502	87.0759	65.6331	77.1113	183.1	232.491	227.112	60.7113	63.0919	63.5073	120.051	73.4487	133.983	168.522	145.472	133.464	333.3	251.844	202.197	91.249	78.6316	103.933	165.12	180.94	216.527	98.8391	130.054	110.58	96.9417	66.3783	93.0298	228.366	160.527	280.19	195.525	213.961	194.957	201.481	223.028	85.4499	113.158
Soltu.DM.02G027140	154.579	175.301	175.986	148.954	146.466	199.743	125.448	104.663	181.411	133.222	124.936	125.702	131.165	166.297	224.998	86.0205	102.141	91.4866	158.107	69.1502	164.835	208.299	181.1	210.658	320.221	272.531	196.077	93.2211	88.4877	120.714	169.396	200.87	259.602	112.227	162.169	129.109	98.0262	66.1106	99.7662	237.265	155.033	232.799	138.522	192.174	171.331	167.342	208.366	87.9677	134.502
Soltu.DM.05G023990	134.231	135.739	155.849	174.185	207.775	140.947	139.402	148.725	123.997	50.4386	45.2383	48.3692	163.712	138.418	227.525	128.809	121.104	126.195	189.177	194.493	188.2	188.412	176.554	172.275	378.648	221.33	253.902	66.694	71.9235	71.4634	97.4325	100.114	90.0128	100.327	84.2847	98.2658	116.007	124.341	126.698	297.319	297.023	253.667	228.843	235.97	248.669	237.827	282.67	122.349	94.2925
Soltu.DM.06G029480	12.6803	13.7114	13.0625	30.256	36.3404	31.7662	64.543	76.4682	46.5902	48.5433	56.2317	43.3988	99.7211	41.9243	381.65	71.2483	70.8239	64.9032	69.6306	101.932	82.8554	157.803	128.204	132.896	217.535	208.498	132.455	60.9985	63.1072	60.0832	331.54	339.53	303.437	233.785	213.489	217.623	86.7038	77.5909	81.1038	349.813	385.292	322.102	679.761	422.099	407.234	503.031	352.402	81.7995	221.632
Soltu.DM.01G043610	88.5621	89.8114	95.3986	121.866	123.673	150.847	69.9407	61.4945	65.5729	120.701	119.893	121.893	72.3096	73.9512	92.2649	136.509	132.65	125.792	218.162	177.674	225.148	213.849	231.182	224.21	249.057	232.36	211.762	105.85	101.666	136.045	169.206	219.441	283.971	162.422	171.319	169.391	158.897	139.674	167.096	225.632	214.799	263.857	193.904	146.54	156.605	165.683	234.763	155.222	167.711
Soltu.DM.03G023210	134.031	138.559	134.529	167.644	184.139	242.96	93.8128	94.5307	102.858	171.339	167.372	163.957	83.3672	89.5017	77.6368	177.202	181.808	173.788	172.093	157.675	172.026	148.56	153.698	146.978	293.715	283.078	188.656	123.78	126.155	153.467	137.125	155.076	193.954	149.776	142.972	152.763	123.998	116.206	124.93	172.937	160.323	218.485	169.039	143.491	152.841	155.124	183.915	121.712	148.504
novel.193	638.692	608.778	553.53	176.734	207.639	190.34	669.929	703.415	769.164	148.49	150.52	147.093	602.47	442.77	451.927	171.898	169.175	172.805	2.09591	1.64715	1.66608	3.5826	3.09446	3.34136	0.331436	1.3616	0.628151	0.938963	0.930566	1.19495	1.22124	0.482115	0.33296	1.2696	1.2409	1.58736	0.82541	0.720554	0.686813	0.478838	0.554272	0.841537	0.738839	0.651556	0.622632	0.671009	0.624882	0.744259	1.36595
Soltu.DM.05G009970	746.169	905.444	775.692	166.798	93.6808	212.155	313.605	252.312	503.593	378.339	255.444	348.359	259.913	192.877	143.944	87.3682	107.878	94.1944	56.4848	61.7115	64.7727	35.863	31.7741	35.7148	4.8126	80.0408	15.8706	77.9627	98.9714	89.8088	11.3439	11.6145	32.2891	12.4518	16.7314	10.3884	121.019	72.243	104.299	16.1732	8.57318	49.2175	12.7914	11.9077	13.7422	12.8138	24.6546	99.187	13.1905
Soltu.DM.12G010420	531.208	665.786	651.393	118.48	109.456	175.88	758.783	813.827	1071.85	83.5537	97.9755	75.8354	600.187	471.044	561.102	69.3725	72.2952	62.8281	0.298232	0.165833	0.254914	0.128732	0.0786282	0.13207	0	0	0	0.121461	0.0580756	0.0787187	0.191661	0.077956	0.338412	0	0	0.0795313	0.0815621	0.0610293	0.271467	0	0	0	0	0	0	0	0	0.138019	0.0265104
novel.1174	201.971	209.903	257.173	120.728	138.889	171.751	138.276	139.188	194.179	143.445	142.054	143.101	160.042	176.011	150.3	79.8121	77.4977	81.182	172.712	174.815	167.403	195.289	193.177	190.548	146.223	192.98	152.513	147.669	156.879	168.182	154.734	141.318	146.42	211.803	205.416	207.243	148.634	139.596	127.856	114.631	122.662	134.07	136.099	111.917	104.688	117.568	123.788	138.695	208.154
Soltu.DM.01G007490	62.2163	88.2259	101.608	122.566	94.2432	161.514	89.5513	61.6576	110.242	135.907	135.671	125.148	96.7323	124.869	102.92	98.8931	121.165	93.9624	148.81	92.0433	142.022	163.29	167.733	181.222	404.486	398.571	195.432	92.7811	79.934	115.849	157.42	222.898	335.818	127.936	189.652	137.333	109.059	76.8141	108.44	235.424	170.62	348.955	237.748	204.551	211.596	217.965	251.667	98.1044	151.64
Soltu.DM.12G027320	6.2146	7.12293	6.7493	10.1384	3.88639	3.77059	12.3695	11.1703	7.50773	39.9391	90.2567	36.5966	112.509	2.5488	253.861	8.48358	12.5573	19.5767	1.31391	1.18132	1.65526	10.4541	8.89288	10.964	5.15856	2.49147	15.046	128.947	113.266	172.058	186.544	124.692	46.5357	949.389	884.475	967.174	117.83	123.461	138.431	60.5569	74.4655	203.3	1179.86	444.638	354.727	659.743	112.774	126.574	933.679
Soltu.DM.11G003170	260.059	281.434	299.872	77.7979	69.221	95.7522	248.266	244.328	338.117	90.1278	87.3071	74.5785	288.96	256.297	237.856	60.8464	62.6015	64.523	121.436	91.9838	110.672	135.357	137.601	139.014	189.001	279.89	185.168	122.151	116.454	130.155	130.569	130.113	154.718	100.037	110.469	107.739	143.282	126.603	142.644	141.517	119.435	193.398	167.253	147.054	154.55	156.286	151.45	137.51	106.082
Soltu.DM.03G013920	212.485	178.146	225.217	114.789	121.308	204.453	114.21	96.8007	154.36	127.396	136.223	119.948	152.693	153.754	141.555	172.051	182.489	165.325	114.209	83.1695	115.105	132.785	126.975	148.292	228.051	198.731	168.217	94.6185	73.9671	116.539	146.882	179.094	213.611	148.71	134.611	169.554	144.505	128.742	149.599	163.505	167.101	248.365	243.734	177.966	174.526	198.742	192.991	140.949	150.959
Soltu.DM.04G029640	55.5041	56.9287	67.5349	52.2578	56.9659	83.2049	34.3009	31.1844	26.0693	34.0348	35.3598	32.6764	52.0927	49.3191	53.6348	56.3214	63.1268	58.0704	135.637	124.013	146.868	180.802	171.191	194.574	364.577	284.59	239.685	73.8471	68.3503	71.6566	162.315	229.833	237.792	140.349	154.677	149.385	215.116	164.279	211.383	502.473	418.424	552.888	310.735	281.512	275.796	289.348	491.262	196.926	148.137
Soltu.DM.04G035840	52.8007	52.4809	33.619	76.2858	60.0815	104.33	78.717	85.7872	30.4939	108.196	91.7651	87.3191	21.3105	26.9237	31.8109	50.4478	41.3791	48.6635	124.44	180.228	168.798	201.33	155.803	208.178	294.861	335.966	276.408	87.3999	111.498	73.0183	211.744	283.237	303.346	249.79	254.576	224.502	163.376	102.217	152.779	316.553	287.959	290.47	289.402	264.525	240.397	264.775	298.327	139.458	242.956
Soltu.DM.12G006390	46.9503	51.8601	53.3106	232.166	268.208	265.679	85.4323	97.2771	58.03	250.496	247.118	238.271	81.4292	59.8314	93.1132	347.929	349.316	369.728	127.982	183.952	134.176	125.567	114.527	118.531	223.024	163.126	174.406	115.183	130.49	130.363	129.694	130.651	151.144	186.757	138.696	168.122	79.1429	96.105	73.1261	151.16	151.663	120.03	155.29	137.029	126.719	139.68	140.951	82.7913	164.525
Soltu.DM.11G022230	297.08	331.013	320.458	74.3915	78.6681	100.814	617.914	590.588	714.005	92.8532	106.949	90.9759	498.648	344.81	748.361	95.598	96.8304	92.4819	25.5506	18.3103	26.0059	50.0125	43.1423	53.4632	70.6667	74.4051	50.8563	29.8006	32.581	35.3752	94.9285	106.736	112.832	58.579	65.8843	65.7738	23.1741	22.8253	29.0719	102.582	85.0647	93.0612	90.1956	85.5628	93.3697	89.7094	93.5693	25.0238	63.4124
novel.4877	36.6985	48.0535	46.5777	49.832	31.3332	72.9874	126.534	106.707	166.671	204.037	188.167	173.194	113.514	115.892	169.314	111.266	133.386	103.491	73.3775	45.284	76.8011	80.7077	75.039	87.9525	183.216	143.78	84.5538	106.271	88.1129	117.568	220.83	301.934	495.997	175.962	221.526	185.375	127.156	81.2857	142.113	354.943	253.562	476.854	240.267	238.402	248.717	242.462	361.786	116.852	194.288
Soltu.DM.05G026460	38.0876	38.637	47.8088	54.8383	58.0716	85.6939	22.7231	24.2791	31.6677	63.2392	64.8798	63.0865	48.9244	36.6126	154.467	63.0047	62.6338	56.9921	148.645	115.424	155.387	204.191	195.298	200.97	473.011	308.971	250.292	74.2183	74.3403	92.942	259.283	264.365	300.369	142.81	144.945	163.387	72.0314	69.9265	85.6693	326.415	312.98	376.392	528.237	260.779	299.713	362.91	338.596	75.8757	150.381
Soltu.DM.03G018670	0.0943681	0.0834077	0.726196	0.0508792	0.23759	0.141995	0.612916	0.531899	0.19634	1.72975	2.24958	0.930571	0.105965	1.23789	0.604496	2.02948	4.61807	0.912414	27.1862	31.6113	31.1673	130.648	130.696	133.167	445.024	987.702	811.736	205.511	231.716	248.474	99.0247	71.0027	27.3005	268.618	324.79	281.134	105.845	84.7719	135.916	55.0177	49.6875	170.203	798.992	533.994	477.784	603.59	91.636	108.844	291.514
Soltu.DM.09G005440	114.667	160.616	142.551	118.364	64.2727	150.655	133.572	122.039	253.863	122.02	115.304	110.111	152.138	177.96	217.009	87.7272	109.382	88.3898	118.46	53.8508	116.086	168.558	162.081	182.379	258.796	338.653	168.986	71.8951	58.8366	85.0867	110.922	139.948	211.677	107.229	154.374	123.606	148.572	97.3022	147.566	230.483	145.504	363.289	246.449	237.395	223.224	235.689	246.425	131.147	128.403
novel.4528	53.5743	51.8841	62.3067	96.7846	108.548	101.445	62.6563	62.9568	64.3957	89.6082	92.9524	83.4824	74.2536	76.4115	85.1762	102.023	100.058	102.131	115.59	105.748	126.33	129.217	132.961	135.211	440.872	289.547	272.132	115.913	101.664	125.17	187.657	236.534	297.171	302.488	263.038	318.738	85.2447	98.3563	88.4867	286.321	308.53	273.989	197.294	192.175	205.755	198.408	289.613	90.6959	294.754
Soltu.DM.01G041440	207.791	205.061	240.02	72.3952	80.2062	89.0917	182.957	167.604	162.778	133.432	138.612	136.905	261.411	301.235	390.26	83.0518	80.1155	81.0355	82.7729	76.4162	85.5751	125.386	119.57	127.076	182.891	183.905	167.777	157.966	154.424	177.399	110.596	110.301	125.056	132.855	140.882	138.007	116.56	113.872	111.468	153.943	151.595	209.268	269.332	183.893	179.498	210.907	171.602	113.967	137.248
Soltu.DM.12G027330	94.5318	107.006	108.002	128.894	128.005	131.355	134.644	145.524	124.004	129.222	133.991	125.671	131.243	111.411	173.809	99.4063	104.695	102.653	127.374	124.603	131.627	168.111	162.643	165.735	243.01	216.472	192.877	145.133	142.362	155.068	228.766	230.057	265.436	182.376	167.141	179.491	102.769	108.395	105.495	217.149	212.593	162.989	173.803	181.735	190.851	182.13	197.577	105.553	176.336
Soltu.DM.04G034030	74.5242	86.7841	88.7868	109.115	103.893	131.091	74.8093	73.0893	79.3638	118.02	112.489	116.459	82.8895	110.719	132.732	128.884	140.908	127.816	139.699	107.053	132.463	179.585	189.546	192.848	278.521	313.15	245.237	130.101	118.302	144.318	211.494	223.824	225.593	195.367	192.99	212.531	117.955	108.47	119.64	195.12	193.913	221.493	218.607	191.897	196.553	202.352	203.509	115.355	200.296
Soltu.DM.09G020450	78.8757	91.1132	101.9	102.122	97.0171	134.92	95.9364	99.4124	139.491	114.042	121.893	100.128	109.112	125.133	129.923	119.698	126.826	119.236	157.638	100.109	154.458	158.2	164.436	178.14	265.601	268.017	160.185	100.055	91.1947	111.093	185.719	205.818	281.66	135.879	166.953	152.678	153.06	104.66	148.149	258.402	210.778	316.882	202.96	231.763	216.957	217.226	262.021	135.289	151.837
Soltu.DM.02G022100	247.071	263.177	370.907	63.4252	58.6935	93.1814	231.389	207.414	304.285	57.8313	62.6462	48.826	375.521	345.492	392.823	66.792	61.6245	59.7763	77.3411	46.1705	72.3881	124.181	117.37	130.163	281.55	230.271	167.77	64.0612	52.3031	77.1709	128.769	147.242	191.756	84.4082	96.3227	104.58	77.5063	53.0486	80.7259	180.25	144.327	249.127	216.566	177.389	191.773	195.243	191.235	70.4269	95.1038
Soltu.DM.01G035850	747.765	758.043	807.956	26.0222	24.6623	31.794	681.556	636.313	936.094	19.5468	22.8263	17.6258	670.582	523.22	613.945	26.1409	25.9753	24.6754	5.58047	4.52526	6.55077	8.51796	8.32433	9.75498	17.8078	19.1383	15.7896	7.84998	7.1136	8.81844	12.7409	12.9076	13.4353	9.94913	7.87394	11.2103	4.86971	4.09456	4.72039	12.9462	11.5559	13.359	12.6932	14.0697	12.2153	12.9927	12.6204	4.56155	9.67778
Soltu.DM.02G027850	177.655	186.175	217.501	103.338	118.581	144.507	84.4316	87.1545	49.0727	48.7827	47.2807	46.2002	7.21117	15.2576	23.7207	36.4109	38.6511	36.3277	284.636	329.1	288.923	242.386	245.466	240.83	318.692	302.681	376.639	291.496	302.385	360.275	84.6599	57.5855	37.0599	107.387	104.542	111.368	130.846	136.181	130.709	99.4519	119.428	172.337	284.463	134.416	110.446	176.442	130.406	132.579	107.766
novel.1640	163.437	148.333	152.142	198.245	235.685	161.389	101.277	98.3967	128.394	122.456	116.257	121.006	225.627	274.441	133.641	133.505	130.796	128.331	153.896	151.71	134.696	159.178	167.896	159.382	218.591	159.797	257.983	226.769	191.245	221.207	118.897	134.008	116.755	117.461	106.617	120.713	182.584	201.712	160.9	112.834	117.356	104.08	111.112	96.2397	91.7787	99.7103	111.423	181.732	114.93
Soltu.DM.06G029180	62.6318	67.6493	77.1348	63.5483	61.2127	93.6479	77.8346	68.539	84.753	94.0742	93.2236	83.2202	97.5743	83.6014	159.398	79.3736	85.3648	79.4252	141.736	90.4014	148.189	178.512	169.926	176.144	383.713	300.64	195.188	76.5278	70.6928	94.993	208.601	288.523	393.799	140.795	160.225	154.51	105.087	89.9356	130.696	367.906	311.251	363.927	197.451	201.685	207.876	202.338	347.695	108.573	151.843
Soltu.DM.01G039100	155.43	144.05	166.593	23.9543	21.675	30.0186	149.73	153.576	574.824	24.1742	20.6117	27.2053	667.693	588.03	394.534	13.9149	11.9617	13.0579	69.6935	69.314	62.854	51.7195	63.9214	58.7443	57.209	69.9123	56.223	234.04	245.275	248.23	104.779	79.1842	69.9257	112.433	117.211	122.747	388.03	354.603	355.403	57.9808	48.6684	134.371	154.467	142.2	149.585	148.751	80.34	366.012	117.464
Soltu.DM.S001720	0.0723195	0.383519	0.208697	0.194958	0.273118	0.489684	0.15657	0.0582319	0.902798	8.27359	8.24714	7.71091	0.162414	0.072974	0	0.702394	0.707817	0.549398	0.884308	1.37682	0.680276	8.09226	8.02021	9.5944	15.3285	9.86817	50.0906	59.065	70.1903	75.9996	66.3784	33.5633	13.095	1178.28	1420.66	1139.17	120.632	86.7894	154.791	67.2852	51.093	206.774	1000.24	596.069	371.354	655.887	108.384	120.738	1246.04
Soltu.DM.02G009550	579.855	555.05	621.927	71.1737	84.4034	66.7457	459.507	488.961	490.648	69.7142	66.742	68.1144	267.098	279.043	291.217	82.2467	81.3916	86.4151	75.8389	80.7502	78.2214	70.0041	62.5552	64.8706	98.0439	71.3694	81.9798	98.6002	93.9726	101.809	85.6507	94.6342	100.917	72.2404	65.636	70.9765	61.2068	61.1756	59.0099	77.4462	84.9646	74.3625	94.0053	70.8319	74.84	79.8924	78.9244	60.4641	69.6176
Soltu.DM.09G027290	82.7417	105.217	97.6523	99.7499	65.0798	119.509	61.7891	54.0248	80.7363	115.277	104.601	87.1778	121.865	129.467	172.626	78.4166	83.31	68.9001	156.308	88.7995	176.229	187.241	181.758	187.962	375.543	271.205	210.743	89.6422	74.3373	104.397	207.424	304.474	511.067	142.818	189.659	168.743	106.41	73.6076	111.461	307.882	232.134	261.79	101.169	140.041	137.684	126.298	267.268	97.1595	167.073
Soltu.DM.06G033250	38.5505	44.2169	53.5007	125.303	128.686	174.186	32.7314	34.2399	29.2359	139.13	149.213	138.203	66.9148	59.6111	291.175	185.677	198.529	170.463	164.446	133.526	147.211	168.604	156.489	172.139	166.003	167.501	146.237	75.4005	68.916	101.723	157.136	142.735	151.996	105.974	109.62	114.528	156.522	150.365	148.991	219.553	267.535	255.598	507.636	319.194	291.989	372.94	247.562	151.959	110.041
Soltu.DM.03G014320	108.877	131.261	144.804	131.062	127.422	187.799	83.8538	75.9731	117.597	154.714	147.186	136.218	72.3177	84.0727	91.4941	115.759	127.909	110.417	152.104	88.753	161.396	201.103	183.958	211.439	318.447	297.894	177.344	103.956	89.331	127.044	185.215	225.138	306.434	131.899	181.073	157.066	89.7632	69.6451	96.4965	205.749	142.786	234.474	187.224	170.902	178.076	178.734	194.337	85.3016	156.679
Soltu.DM.08G012960	131.511	125.249	147.798	99.3637	121.986	118.539	113.361	116.614	115.208	117.087	114.618	115.18	124.474	133.767	138.719	154.648	151.741	138.224	154.387	137.977	157.194	145.156	140.63	146.374	215.022	192.767	169.892	119.986	109.457	134.619	208.96	224.307	255.052	172.336	155.23	185.663	140.117	150.298	144.024	198.721	233.592	189.26	167.923	140.073	151.74	153.245	207.191	144.813	171.077
Soltu.DM.04G035720	301.525	359.177	432.631	73.4425	54.8504	109.334	594.745	604.121	921.678	70.1894	81.732	72.8061	351.22	247.461	481.482	46.2407	52.6103	43.2375	27.3431	16.0527	29.0822	60.4149	58.1445	63.6251	121.435	161.807	55.25	22.8641	20.7201	24.7378	80.3738	98.4775	149.431	51.2788	75.3073	61.3694	22.7552	16.2672	37.0944	107.535	75.219	159.898	117.424	89.1095	99.8809	102.138	114.217	25.3723	62.6518
Soltu.DM.09G004100	465.299	449.211	419.956	44.4828	49.4778	28.8835	608.064	678.062	829.514	24.3862	24.8576	24.2153	626.66	486.144	337.93	37.6537	35.2586	35.4896	41.6199	50.564	42.9589	42.5256	40.0375	37.9922	74.8343	42.5381	53.3214	46.2978	47.8292	44.4279	88.1159	92.0183	132.056	75.4874	66.3628	73.5137	25.4947	30.9398	27.1125	66.2884	64.0129	38.6084	65.2966	74.3585	89.0382	76.2311	56.3032	27.849	71.788
Soltu.DM.08G014280	210.608	236.76	283.764	185.788	165.904	262.824	110.629	91.4834	168.263	106.563	110.212	106.385	184.701	189.844	161.053	113.921	125.846	116.183	116.859	81.4731	117.602	128.612	131.141	136.991	313.94	366.204	198.544	88.373	86.6843	112.132	90.2391	109.002	122.984	116.07	133.925	123.236	90.5877	79.0722	94.3354	146.706	113.19	201.156	235.222	148.984	160.903	181.703	153.684	87.9984	124.41
novel.4702	82.4121	76.8594	91.5114	123.988	131.98	162.367	73.2819	70.2669	76.6968	163.89	172.884	170.104	63.8544	77.951	73.0311	197.145	210.382	187.824	140.693	143.334	146.557	144.571	148.506	149.482	155.221	176.027	150.989	121.445	123.679	144.026	172.886	187.409	185.382	225.836	211.401	224.117	162.932	165.766	163.126	171.743	187.414	208.793	214.473	165.719	163.025	181.073	189.317	163.941	220.452
Soltu.DM.05G008540	421.872	435.788	431.794	77.9625	87.2606	84.063	698.886	779.469	774.032	96.5811	106.985	98.5234	652.577	448.957	665.77	64.463	59.3869	62.1923	7.40645	8.08596	9.11231	20.5564	19.1941	21.2757	33.0598	27.9263	20.9361	16.7103	17.2636	18.2535	71.3672	73.2232	84.202	49.2681	48.3469	48.5551	3.95137	3.61685	5.20315	23.6523	18.548	17.2094	16.0232	13.0445	15.2099	14.7592	19.8032	4.25712	48.7233
novel.1846	208.534	218.07	220.183	160.763	160.091	155.667	218.754	225.982	411.998	250.709	237.492	246.998	794.928	480.546	220.575	169.156	155.833	182.495	70.1505	89.6682	66.1398	51.7093	59.7944	51.785	50.5376	91.3601	97.4905	117.989	129.495	113.202	40.5756	31.7194	25.0164	96.3886	95.559	91.2849	132.747	113.486	97.625	28.9929	26.8839	51.3934	75.3585	76.9897	65.3819	72.5767	35.7567	114.619	94.4108
Soltu.DM.02G034460	1097.88	1067.91	1019.21	2.3974	2.10575	3.40908	444.205	460.507	674.826	41.0335	30.531	33.0165	214.51	321.854	87.0394	10.4294	9.85865	10.0901	30.1375	40.9833	32.886	30.9797	25.9122	30.453	7.46423	7.29777	11.0498	52.9558	62.7211	44.968	53.1347	30.2386	83.0265	57.2866	61.7857	54.7672	83.5828	68.7298	65.306	26.747	29.0256	33.2951	65.0478	67.3604	56.8557	63.088	29.6892	72.5395	57.9465
Soltu.DM.07G019050	625.984	622.517	643.886	66.5277	71.4221	74.4402	711.292	779.747	742.817	49.311	55.4184	47.7671	473.304	412.016	510.818	64.246	64.6525	66.3437	13.3665	12.7646	12.6758	16.3495	14.7729	17.7091	28.3679	18.1219	21.5778	21.8643	21.7009	22.1848	36.8146	39.9712	40.3602	18.4629	16.1693	18.6573	16.3086	15.5981	17.7374	41.0829	39.9965	35.262	34.7491	33.9334	35.43	34.7042	38.7805	16.548	17.7632
Soltu.DM.10G025390	82.208	89.3565	95.956	239.449	263.841	382.722	208.046	198.342	134.611	162.159	161.685	165.068	179.507	189.336	236.482	189.068	193.398	183.06	120.371	124.314	131.887	106.998	92.4818	111.228	76.7425	259.256	138.786	287.21	287.42	271.981	40.6033	34.2708	27.4544	82.6671	82.2412	80.7371	149.817	140.724	158.485	52.8727	45.5603	73.7244	136.786	140.592	119.231	132.203	57.3858	149.675	81.8818
Soltu.DM.09G020750	193.843	195.519	183.563	101.804	82.0244	147.726	206.571	177.514	219.676	156.166	163.553	149.181	162.685	158.099	147.056	91.451	92.8592	88.7853	123.794	111.199	131.348	133.059	137.611	156.768	165.45	195.599	142.075	148.802	139.786	144.577	150.223	162.598	224.192	146.502	149.875	139.519	181.371	148.278	156.646	145.779	123.205	167.622	125.716	133.131	124.592	127.813	145.535	162.098	145.299
Soltu.DM.10G016660	77.8108	94.8599	106.086	130.197	114.316	151.955	121.086	119.943	126.279	126.199	119.279	102.584	102.438	104.656	131.996	105.715	109.053	94.8237	144.811	122.797	132.674	136.931	135.178	135.922	396.959	383.724	243.924	107.081	95.6139	121.836	137.076	156.734	176.902	177.579	190.692	195.985	91.0267	78.5756	81.2516	219.586	173.593	239.111	228.627	182.277	187.805	199.57	210.763	83.618	188.085
Soltu.DM.03G033180	90.352	91.152	116.624	28.1542	30.6514	44.0557	166.639	139.751	696.987	32.8785	34.3567	33.5477	653.135	740.627	502.626	11.3775	13.5755	12.855	122.882	69.5968	106.369	73.9229	85.8918	87.3901	27.6114	32.5503	34.8075	203.882	160.326	218.029	100.572	62.5174	64.3578	115.122	141.667	130.186	382.228	254.181	306.176	39.5341	32.3942	105.451	83.0696	129.312	99.9232	104.102	59.1264	314.195	128.992
Soltu.DM.01G033710	4.88581	5.33046	8.07771	293.345	296.906	372.579	69.3335	65.1581	90.932	277.402	246.121	250.777	11.0582	15.7915	58.5425	457.316	461.861	452.095	102.123	66.4057	94.7896	83.9314	87.4675	87.9267	296.82	254.114	48.8473	162.564	151.531	196.967	126.021	138.498	197.92	92.5065	99.6503	99.2759	76.5369	71.7106	96.8663	123.091	94.8811	137.012	100.871	77.2008	89.9034	89.3251	118.328	81.7046	97.1442
Soltu.DM.02G005040	94.2491	102.055	120.745	124.645	123.221	165.537	125.723	136.397	146.322	104.557	110.227	113.935	211.094	212.551	171.335	106.492	110.446	111.967	130.688	114.487	130.355	129.74	129.712	133.013	297.473	269.075	210.087	117.404	107.763	131.499	161.634	214.195	253.628	124.286	118.518	122.988	109.564	93.9535	122.544	188.14	165.667	232.228	175.942	143.76	155.92	158.541	195.345	108.687	121.931
Soltu.DM.08G011720	77.3881	70.8738	73.6687	171.412	206.58	118.931	121.572	123.61	100.961	189.754	187.465	181.365	74.9703	80.6583	115.686	270.919	259.81	259.053	121.455	117.311	112.405	106.724	110.638	94.8556	117.838	97.2717	151.278	179.809	153.712	185.838	164.454	150.084	128.468	248.994	216.353	253.878	115.84	140.988	117.572	143.349	171.351	104.743	140.681	160.939	161.15	154.257	139.814	124.8	239.742
Soltu.DM.05G025140	3.54667	7.47514	5.51106	65.0151	37.6067	76.7656	210.567	216.381	228.185	59.8366	60.1143	43.5493	17.4619	10.461	46.1869	12.3023	16.4026	13.3775	130.504	95.8412	157.685	152.926	168.342	178.017	492.231	311.973	226.756	84.644	78.0853	96.5071	256.554	357.872	528.068	115.929	158.612	134.868	77.1844	54.6134	80.0145	350.424	266.775	409.089	149.034	206.876	194.042	183.317	342.096	70.6041	136.47
Soltu.DM.06G013480	68.0563	84.7037	71.7631	15.6186	9.99098	14.6291	508.82	501.661	1271.27	34.3625	26.0783	32.2837	885.403	658.694	521.107	10.8742	12.0679	11.7845	34.5488	49.3765	30.5882	23.0396	36.3325	30.5133	5.31224	14.4904	12.6521	117.289	155.249	124.62	47.8156	34.7535	28.907	39.9643	44.2656	41.9258	274.168	181.515	220.402	18.9182	28.5936	41.9423	78.1249	106.502	80.1467	88.2578	29.818	225.362	42.0519
Soltu.DM.03G000560	31.8106	40.2393	43.3255	113.605	106.051	170.675	44.1227	47.0765	42.8073	174.808	183.013	169.554	24.0317	32.7856	29.4661	101.771	96.1636	96.3411	117.905	136.565	111.943	174.626	166.843	180.998	350.524	274.892	241.495	97.2788	125.502	105.684	157.784	167.593	207.933	273.999	305.564	269.697	81.5894	59.6378	69.6218	228.634	176.982	241.458	249.094	278.551	239.797	255.814	215.691	70.283	283.087
Soltu.DM.08G002490	77.4745	74.204	84.8204	143.45	150.922	245.038	64.2391	58.4545	76.7328	217.23	225.416	205.087	38.8373	42.4676	62.1017	197.056	205.857	218.497	169.168	156.019	163.851	168.718	179.859	163.748	48.6289	258.562	103.322	86.9193	93.5224	101.948	77.4374	82.2948	94.5148	172.161	171.375	156.139	332.232	287.804	364.42	83.6651	114.146	204.465	179.989	127.465	103.102	136.852	134.092	328.152	166.558
novel.685	92.3831	109.071	135.942	126.297	129.071	123.943	108.674	110.023	103.943	78.5137	69.2293	84.5901	152.822	142.74	164.484	77.3223	81.9054	79.4121	110.856	107.567	108.049	120.63	113.31	110.011	343.933	256.125	189.453	131.497	138.646	140.125	161.268	196.218	196.466	187.262	182.073	183.715	108.413	100.28	96.5552	234.147	202.034	279.845	265.413	187.424	211.311	221.382	238.676	101.749	184.35
Soltu.DM.05G024450	78.9606	82.4924	96.9377	87.7733	82.438	119.648	116.497	120.27	99.1398	81.2155	79.809	81.8285	114.697	93.4868	196.965	79.7043	75.8342	78.7549	150.842	138.747	162.864	167.879	163.379	179.505	360.293	257.03	198.325	86.1431	81.7254	97.0799	210.283	293.558	372.537	147.796	151.103	141.488	87.0262	85.3682	104.645	287.043	241.334	251.013	142.749	141.457	145.184	143.13	259.796	92.3464	146.796
Soltu.DM.05G020600	69.3371	74.9953	93.9463	130.988	96.37	183.087	57.0957	55.396	97.6711	143.413	135.321	118.889	121.937	129.993	118.384	113.985	147.212	112.82	116.124	62.3089	107.576	151.3	153.428	156.1	334.078	388.449	231.656	71.6799	53.7064	88.9928	113.992	157.29	202.333	156.976	233.386	198.914	113.139	69.8723	128.525	203.826	146.891	320.017	238.515	211.211	199.73	216.485	223.578	103.845	196.425
Soltu.DM.02G009150	232.094	272.848	282.481	196.728	175.731	252.103	164.012	160.838	151.42	69.9416	72.0247	61.7291	241.501	275.995	256.53	135.818	136.073	134.227	164.868	145.59	184.454	143.168	148	141.503	180.628	180.857	147.236	56.2373	55.5354	63.9201	33.5936	37.001	49.4075	27.8371	41.2916	32.3825	164.149	114.732	197.379	110.28	101.723	236.234	215.911	198.973	160.783	191.889	149.412	158.753	33.8371
novel.2185	291.045	298.265	306.414	59.5624	58.7292	80.244	539.085	539.864	675.572	61.2862	67.5913	55.106	423.286	277.159	654.568	62.58	61.7852	59.8833	33.2755	24.0653	39.5815	67.6636	65.1826	73.1193	96.2862	103.561	70.019	42.2712	37.5088	45.0442	108.548	109.995	121.359	60.9341	77.5586	76.6606	33.9137	28.2399	39.0556	121.777	99.0025	117.115	127.876	98.343	115.25	113.823	112.632	33.7364	71.7178
Soltu.DM.02G033040	342.868	346.259	389.922	53.1688	51.9432	73.4895	454.079	435.223	738.092	42.1224	51.8315	43.0564	569.521	432.176	889.982	47.8171	49.0571	48.1755	21.172	9.17542	29.7816	49.6392	46.6501	54.4676	65.0798	60.1822	43.5194	33.0848	23.4817	34.3075	109.906	114.069	142.447	51.1238	55.0589	54.9713	25.341	22.6499	29.1736	94.0573	82.0209	73.4735	53.0054	70.0055	82.4279	68.4796	83.1839	25.7215	53.718
Soltu.DM.04G034050	111.407	108.425	118.47	107.046	92.052	137.236	92.2169	89.9294	111.121	95.9982	94.5382	82.8917	98.0015	119.994	114.04	76.6122	84.2532	80.6861	153.846	121.047	159.287	154.383	159.805	163.545	344.863	303.344	229.317	117.022	103.296	132.606	204.495	227.166	269.404	137.902	131.566	139.19	108.791	96.5078	119.976	202.34	189.68	253.368	205.452	168.91	176.476	183.612	215.129	108.425	136.22
Soltu.DM.05G025800	39.9215	41.774	50.981	67.7881	66.7903	115.91	71.5278	63.9204	76.2576	97.3062	93.7177	87.1757	100.089	82.6493	154.318	82.9264	96.3182	80.8896	135.56	79.6636	141.061	159.123	153.479	179.834	332.987	246.413	162.276	77.9814	62.6626	94.1185	291.719	365.199	483.246	179.929	171.015	187.113	82.9403	73.7723	91.9329	302.568	289.509	281.374	151.864	156.759	178.769	162.464	291.151	82.8818	179.352
Soltu.DM.10G013040	93.5708	120.699	137.957	82.6735	83.9496	133.147	90.8159	97.4338	137.092	98.2356	95.3999	97.751	139.177	136.807	217.878	87.005	98.5507	80.5235	120.886	72.7263	137.544	179.063	174.518	175.416	241.194	230.83	157.9	92.9528	67.4835	104.673	216.678	289.76	369.186	126.844	123.952	147.129	90.1875	60.0056	87.04	289.782	234.097	261.818	160.002	164.31	175.198	166.503	261.899	79.0777	132.642
Soltu.DM.05G018280	88.2857	93.6794	119.322	166.631	188.478	232.695	69.9312	55.7941	74.2791	213.426	232.735	215.263	91.4995	88.4932	100.532	301.519	301.224	298.381	135.91	101.402	128.423	159.35	156.786	156.688	149.802	252.219	150.728	102.413	96.3167	127.752	84.0884	93.9865	114.933	118.305	120.305	125.095	173.693	147.569	182.633	107.019	91.0747	179.165	158.224	109.883	113.288	127.131	125.753	167.965	121.235
Soltu.DM.02G034510	127.616	155.426	159.539	125.337	125.337	172.374	91.3738	97.1488	103.844	137.519	132.325	129.086	106.008	107.363	115.896	121.413	117.391	121.134	156.188	117.798	136.514	147.784	145.272	169.599	286.595	281.489	237.122	99.3915	87.0926	99.6931	152.833	174.411	187.493	164.743	193.739	176.001	93.8489	80.5175	97.7924	180.066	160.337	178.129	156.941	174.967	180.835	170.914	172.844	90.7196	178.161
Soltu.DM.01G051050	362.12	366.303	406.495	129.704	134.954	167.699	306.225	297.26	385.329	115.09	115.55	104.584	394.703	364.637	421.428	118.198	114.993	110.335	48.7675	41.9983	51.9618	77.3848	68.57	77.1294	109.853	125.028	81.3604	58.6229	52.6685	67.1902	104.756	104.712	117.013	83.2029	95.105	87.579	40.0299	39.6512	44.8557	87.6672	82.5591	93.438	124.373	85.0938	87.4115	98.9593	87.8881	41.5123	88.629
Soltu.DM.08G000990	92.8631	90.0618	103.603	66.1579	65.727	76.4593	118.277	109.411	112.994	74.4992	72.3016	63.3972	115.506	118.879	122.081	58.6036	60.5597	57.9686	139.417	111.998	157.276	145.34	145.406	147.216	285.009	199.38	194.376	118.922	99.1525	123.775	258.827	309.843	357.189	174.371	158.532	182.74	104.151	102.365	121.076	281.425	288.338	237.744	171.25	172.893	183.801	175.981	269.169	109.197	171.881
Soltu.DM.10G002940	66.6062	70.7797	69.8656	148.842	117.979	186.68	101.51	89.974	155.674	192.701	182.31	180.609	156.718	177.418	164.609	145.842	147.887	135.956	81.8733	49.4588	92.9151	116.799	110.613	127.777	280.755	283.878	204.909	108.021	89.3687	131.53	138.773	178.576	234.387	136.377	184.11	156.108	91.367	67.5983	91.084	180.961	129.532	210.283	191.154	194.643	196.025	193.941	173.592	83.3498	158.865
Soltu.DM.12G000520	267.483	267.27	288.064	68.4687	60.0166	78.2708	543.543	529.273	634.157	47.5516	53.1239	46.7909	364.462	250.817	641.324	46.9428	46.8243	41.3874	36.4606	24.5923	42.9548	70.3861	59.8718	69.9299	149.244	143.375	93.582	36.8236	27.7206	40.793	117.159	138.012	164.453	57.987	65.4213	66.9519	30.8229	28.6571	42.7296	137.014	113.268	158.885	135.63	99.4018	121.556	118.863	136.389	34.0699	63.4534
Soltu.DM.12G023640	375.947	408.318	465.407	13.5189	15.7823	17.3131	1106.32	1157.72	1658.33	5.42183	7.01456	5.54093	496.242	292.044	465.399	17.3949	17.5292	15.4939	0.121027	0	0.0862063	0	0.0531807	0.0893261	0	0.158517	0	0.082151	0.0785596	0.0532419	0	0	0	0	0	0.0537915	0.11033	0.16511	0.137706	0	0.0579819	0	0	0.0540569	0.0599223	0.0379931	0.0193273	0.137716	0.0179305
Soltu.DM.11G019880	80.672	89.9767	119.998	52.8152	58.2216	89.7469	65.4403	64.7946	70.2507	63.5135	61.2892	51.5887	101.03	100.172	130.81	50.6354	57.811	48.8716	136.272	93.6642	151.515	160.127	161.128	167.673	389.749	248.557	204.428	84.8805	76.3073	103.431	260.357	360.342	460.85	165.194	151.899	174.055	87.6944	78.8223	104.756	272.037	255.623	331.574	159.303	158.151	181.113	166.189	286.411	90.4243	163.716
Soltu.DM.01G049670	76.6387	77.4916	76.2268	84.9269	88.5654	94.5221	115.149	127.04	121.822	94.3297	96.3176	99.1909	105.277	82.3847	138.862	108.178	102.655	106.844	107.832	110.448	120.818	161.965	158.948	160.521	231.786	219.33	190.422	90.3775	100.417	107.121	194.433	217.784	242.521	183.145	171.431	178.501	82.0125	84.2509	99.6611	275.907	257.308	248.023	295.408	213.771	236.372	248.517	260.412	88.6415	177.692
Soltu.DM.11G016590	47.5445	57.4758	57.9789	207.387	121.826	334.045	68.0686	57.1776	88.709	275.501	272.427	249.922	69.4037	66.8553	113.262	254.293	304.076	233.871	117.923	59.5094	110.846	113.735	94.5364	121.252	214.094	233.348	120.842	83.5578	80.7814	107.614	88.383	93.4339	135.343	103.835	154.879	111.226	149.763	92.2583	155.257	153.591	86.252	268.983	198.964	213.095	187.859	199.973	169.609	132.426	123.313
Soltu.DM.03G018570	0.158954	0.351231	0.458704	0	0	0	0	0	0	0.150704	0	0.0489831	0	0.240589	0.0727298	0.110273	0	0	17.2597	20.9311	17.5687	130.629	124.062	161.732	1112.11	1797.8	2072.26	3.83924	5.18538	3.43731	4.12206	6.65559	1.26817	44.358	50.2575	43.7987	17.701	14.5575	16.8961	14.0939	13.9676	65.9009	265.7	272.266	226.804	254.923	31.3208	16.3849	46.1381
Soltu.DM.08G026890	95.6755	110.638	128.741	102.803	67.3754	152.209	126.274	100.03	156.686	82.5408	78.6434	78.8165	91.326	110.196	118.512	44.7813	58.8449	47.9443	136.02	86.5529	124.112	185.423	174.333	184.809	467.586	412.138	242.708	78.8493	80.3646	101.505	152.354	188.154	282.965	107.797	150.154	138.032	75.1227	50.5222	74.935	212.856	144.694	291.321	226.373	188.38	194.269	203.007	216.29	66.86	131.994
Soltu.DM.06G020270	74.2997	96.6987	91.3618	19.9648	15.1346	25.5074	43.2077	40.6587	47.2764	14.8941	19.8296	19.4135	26.4602	29.6007	23.9842	14.179	8.57306	15.6097	74.5635	68.0121	90.0959	211.691	195.5	202.077	359.081	350.901	292.025	75.3199	60.8052	77.7621	154.943	234.407	228.871	286.682	321.153	265.96	168.379	131.887	161.65	287.09	215.009	336.779	339.043	330.15	356.54	341.911	279.626	153.972	291.265
Soltu.DM.07G000330	297.728	331.943	224.797	155.044	107.033	164.426	282.236	238.96	357.987	185.214	168.044	194.661	311.283	194.511	221.137	143.306	147.026	139.417	49.6504	53.8783	53.5994	57.5757	62.6081	65.4531	78.5599	220.084	100.256	128.984	140.509	148.44	70.3549	75.3084	101.414	26.3448	32.5733	24.9433	107.257	83.5179	115.814	104.144	70.6188	233.478	204.765	113.144	114.766	144.225	136.08	102.196	27.9538
Soltu.DM.02G006770	142.546	139.996	149.276	184.894	210.744	181.588	109.459	118.06	109.902	144.4	146.875	145.756	134.559	135.651	111.834	192.074	195.64	190.714	126.911	131.537	122.524	150.056	155.573	151.046	126.945	162.84	186.058	128.447	125.06	132.761	109.546	100.481	91.0398	151.894	130.026	153.595	130.92	145.394	128.464	116.196	136.544	151.847	197.541	152.647	145.581	165.256	134.862	134.926	145.172
Soltu.DM.04G021800	240.934	237.875	248.729	150.353	173.803	162.567	259.822	277.13	259.049	297.046	281.008	285.121	237.366	123.816	248.075	371.007	378.883	360.005	85.9867	76.1828	88.3519	78.1354	84.8031	110.113	8.33715	70.7022	9.90437	107.349	108.346	119.007	164.624	106.049	103.425	46.1302	41.8883	43.3845	48.4446	52.0793	52.7634	42.0094	42.7933	49.2133	55.4676	37.7037	50.7282	47.9665	44.672	51.0958	43.801
Soltu.DM.12G029650	651.937	729.078	740.345	79.6998	78.6608	128.324	582.274	548.661	814.407	50.9263	59.5856	55.064	553.785	407.925	515.03	50.6368	49.0593	47.8661	7.36262	5.15432	7.47034	11.832	11.6608	14.1326	12.8058	15.4015	8.01678	10.7862	7.89075	13.7015	16.7366	14.8148	17.4303	7.38814	9.7601	8.12211	8.47437	7.64171	9.04027	13.5482	13.018	16.6153	24.1481	18.4536	20.5346	21.0454	14.3938	8.38545	8.42345
Soltu.DM.06G000150	355.05	439.428	492.132	357.704	286.064	524.722	366.63	407.015	440.886	157.445	165.429	147.458	447.479	503.349	407.129	149.933	180.666	145.552	15.7531	9.90665	17.4991	21.5192	21.508	23.1845	25.7589	34.7975	18.2668	12.0932	11.1993	12.2101	15.1322	15.6867	21.103	14.5322	12.5572	14.3367	12.1383	8.82671	12.0206	20.4912	18.5082	37.3879	24.4732	22.1137	25.0702	23.8857	25.4624	10.9952	13.8087
Soltu.DM.01G041960	3.14508	4.48353	4.1964	330.441	233.464	318.062	2.63576	3.51272	2.32192	662.993	638.942	688.12	39.1892	3.17354	83.7426	1038.85	922.325	969.226	6.15318	3.58705	3.55224	9.74585	11.7746	12.196	11.0914	37.8914	7.43599	34.7607	35.6569	47.5453	6.85641	14.1384	27.1685	6.65775	6.5204	5.35941	18.3209	16.6535	19.4791	37.1529	11.9104	43.8606	29.0142	26.0648	29.8512	28.3101	30.9746	18.1512	6.17919
Soltu.DM.06G028530	708.403	752.011	767.004	81.3352	81.2601	106.561	540.477	555.776	525.16	83.1988	90.4403	80.834	420.65	360.942	364.741	109.515	106.678	109.168	21.2288	21.5124	20.0942	16.2361	14.5357	15.4021	13.2406	10.1568	14.323	20.6441	26.5646	20.7746	24.5318	20.7754	18.7463	3.73038	3.38528	4.25965	38.3646	30.5781	34.942	24.1834	23.1055	29.2728	31.0443	42.8066	43.395	39.082	25.5206	34.6282	3.79177
Soltu.DM.12G026190	119.825	121.813	123.299	95.9827	90.8376	113.628	106.519	116.953	114.624	84.9445	79.3632	82.7844	95.7411	125.233	106.385	77.9259	80.0251	81.9644	137.334	122.258	140.65	161.542	146.783	172.382	254.916	199.546	203.912	133.891	129.466	121.231	244.178	248.466	271.683	177.701	177.195	168.681	88.5955	88.449	99.2327	226.941	193.417	164.633	155.976	188.28	188.476	177.578	194.997	92.0924	174.526
Soltu.DM.01G003250	126.847	131.075	153.864	131.817	118.929	179.886	124.057	112.234	153.153	124.38	135.178	125.266	100.86	128.49	119.305	122.995	127.095	113.377	135.488	104.03	133.806	139.28	149.111	152.704	192.535	241.211	148.97	152.438	143.441	158.008	157.488	155.288	191.429	129.258	137.918	138.431	111.764	97.2068	123.797	168.347	145.221	190.292	152.08	172.303	170.86	165.081	167.953	110.923	135.202
Soltu.DM.02G011210	147.117	139.027	136.156	159.437	147.235	188.742	112.921	105.39	131.824	191.926	197.134	201.57	113.491	112.377	93.1863	171.566	174.039	174.668	141.737	129.539	141.845	140.472	145.346	152.534	96.5061	138.455	113.056	165.229	156.345	173.374	131.869	137.878	137.762	139.331	141.511	141.161	170.603	166.343	162.654	113.196	115.505	125.459	123.545	109.288	109.006	113.946	118.053	166.533	140.668
Soltu.DM.02G033980	146.777	148.615	151.268	113.132	121.299	127.554	119.116	124.28	143.06	118.054	110.958	115.687	126.046	126.192	150.886	91.5658	91.418	91.3548	136.29	134.357	147.352	169.845	158.266	173.744	212.428	209.503	183.964	146.944	144.346	165.326	193.014	215.159	205.594	148.629	145.847	158.907	88.4718	88.7225	94.3532	168.553	160.89	130.854	132.769	137.292	130.109	133.39	153.432	90.5158	151.127
novel.357	120.994	159.105	139.763	65.512	44.1076	110.764	146.007	129.831	183.252	64.2851	59.1489	55.0761	86.3403	91.5992	120.606	22.1219	24.8995	20.868	129.176	90.6311	135.262	188.328	160.834	180.261	535.408	425.942	260.296	77.2879	90.5036	86.3195	134.723	184.611	285.006	104.011	159.386	112.871	79.0317	44.2072	84.8671	238.166	133.052	326.775	162.755	169.467	168.798	167.007	232.664	69.3687	125.423
novel.1126	67.1444	67.5773	70.8859	129.829	144.731	143.898	74.8844	76.1035	91.1725	147.728	148.933	149.939	68.9113	68.0393	89.8773	164.655	170.817	167.706	135.005	128.914	133.809	154.874	152.218	147.064	215.894	191.284	197.418	129.195	127.614	142.706	175.156	193.865	194.059	207.429	186.899	216.906	103.96	120.59	105.855	176.766	171.85	145.204	190.439	144.331	153.551	162.774	164.607	110.135	203.745
novel.2777	109.877	109.051	123.012	115.946	140.262	113.6	83.6771	82.3862	75.4922	131.02	132.808	132.291	77.5338	81.0864	90.3038	138.7	135.354	138.535	185.176	178.911	176.332	195.898	206.6	190.197	178.132	194.718	208.122	132.314	128.041	148.54	154.671	148.963	143.308	152.943	134.032	160.969	164.924	188.083	177.858	117.091	138.417	152.032	169.222	120.783	125.231	138.412	135.847	176.955	149.314
Soltu.DM.11G001770	80.7959	71.2548	89.2859	81.5344	91.606	105.797	116.956	96.3457	148.877	118.834	114.529	120.803	136.886	199.156	94.7516	198.152	211.153	196.279	138.864	106.783	148.182	86.5093	101.286	84.1336	85.3748	72.4407	92.5183	147.907	132.33	209.382	142.531	101.935	68.5046	87.5189	73.0325	100.711	295.388	321.608	285.215	180.011	257.338	251.639	203.33	162.352	172.136	179.273	229.663	300.737	87.0876
Soltu.DM.01G033540	106.592	120.193	147.775	97.161	89.9379	149.234	60.0443	53.9256	77.647	65.5955	73.9449	69.0027	82.0904	80.9898	98.7121	67.3858	77.0198	67.9653	182.411	106.25	170.316	202.51	189.369	207.208	408.531	401.686	202.714	56.138	57.9445	68.1458	119.719	180.561	294.2	87.3594	130.671	97.856	123.264	76.754	132.44	242.169	173.582	341.807	180.318	174.899	170.292	175.169	252.519	110.819	105.295
Soltu.DM.05G019840	308.682	359.807	383.748	100.764	99.0694	147.938	213.239	199.626	264.266	65.7819	60.4337	69.5476	153.665	168.295	155.625	53.6439	50.9619	50.5886	117.708	95.9576	119.376	126.32	119.645	131.274	169.887	208.132	150.354	123.332	131.27	128.531	104.871	110.525	138.138	86.44	98.9339	93.0028	113.683	87.1916	110.91	132.973	104.855	183.731	161.016	156.156	139.445	152.206	140.52	103.928	92.7922
Soltu.DM.01G051150	26.8998	26.5188	30.6706	274.141	236.862	320.977	143.252	133.216	187.666	201.591	202.942	177.498	67.8042	84.6567	87.8778	162.211	191.804	156.935	151.26	107.011	139.837	130.661	133.78	127.327	145.775	250.475	133.255	111.432	95.183	139.398	125.551	118.206	149.165	108.289	138.546	131.329	107.256	93.4813	102.018	130.291	113.393	175.347	169.03	156.079	150.465	158.525	139.677	100.918	126.055
Soltu.DM.02G031480	230.888	216.036	234.321	123.847	103.358	126.301	83.5034	80.8665	152.379	126.097	116.385	107.071	138.194	138.558	150.703	118.102	140.007	120.837	122.413	81.8298	126.775	110.134	111.823	112.798	127.444	141.74	119.274	170.825	123.975	182.084	188.747	174.311	162.559	180.319	161.263	207.402	142.049	145.042	125.829	119.183	147.391	128.782	137.247	138.653	148.974	141.625	131.785	137.64	182.995
Soltu.DM.08G021230	60.7591	89.9258	105.312	182.181	139.444	250.984	59.2561	51.9235	110.016	286.034	257.218	244.288	102.983	133.318	113.824	183.516	247.646	168.439	102.751	52.7442	98.1011	139.017	135.636	160.935	244.265	262.551	184.853	51.9526	50.0909	68.6358	91.1384	118.353	163.24	145.619	199.651	168.968	97.5675	63.1088	99.3675	141.505	88.8493	166.115	158.936	151.206	141.378	150.507	132.157	86.6813	171.413
Soltu.DM.01G046830	61.7761	79.2596	80.7833	74.1349	54.1142	96.3809	46.8412	31.8626	69.0034	73.0545	77.2178	61.9355	82.4744	95.9445	113.063	56.8788	69.4582	46.0061	174.33	60.5211	177.335	207.657	183.737	203.022	431.908	299.64	189.877	56.2836	44.1973	74.7922	253.242	322.112	444.772	93.039	139.01	126.621	97.1053	69.8102	105.674	314.83	210.531	290.796	110.44	182.1	188.622	160.387	272.052	90.8631	119.557
Soltu.DM.09G019050	412.137	407.863	379.317	66.8553	58.6848	67.4476	477.325	505.861	249.09	61.1576	59.2592	58.5872	144.89	191.587	99.8282	69.0459	63.9933	63.3042	58.3727	61.5116	66.6744	78.1994	76.3812	75.9006	106.162	100.515	141.284	117.771	108.877	113.546	90.2412	95.6756	78.5189	87.9655	88.9995	88.0492	109.19	101.884	117.115	123.561	120.205	157.054	186.072	155.98	160.655	167.569	133.607	109.396	88.3381
Soltu.DM.02G025260	142.968	126.548	124.649	124.238	128.979	120.401	112.743	98.6153	100.777	132.586	138.356	119.436	113.758	129.912	120.917	125.415	124.833	125.024	140.1	122.425	149.557	152.333	149.005	157.053	126.204	128.379	162.056	151.812	116.571	144.587	187.971	195.727	183.339	165.237	158.515	186.289	161	190.322	140.181	136.461	178.101	120.763	137.478	123.635	124.743	128.619	145.108	163.834	170.013
Soltu.DM.04G030470	56.7467	69.493	55.2434	69.3003	55.0828	120.107	60.3176	52.0236	82.8596	111.492	102.194	102.183	82.1457	91.0646	100.73	94.3871	122.121	84.2829	102.829	57.3334	105.579	134.782	115.937	136.241	164.489	215.71	100.222	89.5466	78.6316	108.567	122.318	159.962	272.022	134.377	193.693	152.493	215.375	140.626	230.387	287.948	218.202	430.075	284.787	277.141	249.594	270.508	312.075	195.463	160.187
Soltu.DM.11G021920	76.834	91.5454	108.809	105.053	96.7224	170.017	102.606	81.3774	134.653	121.965	117.852	107.785	111.088	114.394	143.15	81.6092	92.5959	79.8547	99.4162	56.2823	107.467	170.498	152.667	167.305	298.127	351.146	181.091	89.469	70.0724	107.217	125.821	166.851	259.989	109.958	153.306	140.338	72.5484	54.0334	84.611	207.918	145.887	291.498	261.839	215.001	210.146	228.995	215.101	70.3976	134.534
Soltu.DM.05G010200	95.2317	103.803	123.336	84.5469	87.1729	121.906	113.046	117.391	125.021	84.1855	79.298	77.0824	93.3471	108.137	97.9169	68.5385	70.4004	70.2908	120.319	105.683	118.894	143.837	142.791	152.773	289.153	263.41	191.477	117.181	112.848	121.822	204.947	222.792	255.646	152.561	142.538	146.593	88.8602	82.2519	98.8933	216.741	197.923	227.141	231.121	204.95	204.607	213.559	213.935	90.0018	147.231
Soltu.DM.04G032150	328.813	295.994	325.927	121.781	143.823	109.085	331.572	344.598	227.403	174.066	189.442	158.331	184.085	154.027	373.814	295.803	310.911	288.798	51.3947	49.4498	41.7575	44.4719	43.103	39.8762	60.3747	55.6833	68.767	48.1814	41.573	51.9187	68.2558	66.4998	58.6885	92.3545	83.9147	91.551	51.8621	61.5415	48.9368	75.2737	93.1975	72.0609	188.79	138.938	127.631	151.787	80.1774	54.1135	89.2734
Soltu.DM.01G030000	115.838	151.504	136.69	150.006	115.345	241.075	98.8683	99.7875	70.9859	125.166	114.366	150.663	88.8664	82.6962	73.1728	90.041	95.6541	86.154	145.143	137.647	146.253	178.1	175.533	197.892	191.482	218.044	206.069	148.306	175.604	170.967	48.7086	47.7428	54.9858	36.8703	54.2194	39.5319	200.981	151.735	220.869	181.64	115.966	265.829	248.221	206.703	219.932	224.952	187.812	191.195	43.5405
Soltu.DM.06G032920	125.619	131.223	155.311	71.5932	76.0224	105.16	94.9544	84.7719	85.2871	123.233	116.84	115.966	107.252	126.304	131.025	124.567	135.05	122.15	139.274	118.513	147.729	149.726	128.483	157.781	186.514	182.072	141.588	112.4	103.987	138.694	200.294	257.461	280.967	186.525	191.289	192.951	84.4967	73.4487	87.013	188.927	205.966	185.981	133.988	128.427	133.769	132.061	193.625	81.6528	190.255
Soltu.DM.03G023310	129.241	124.261	145.608	104.789	99.2061	145.264	100.281	89.9003	123.674	102.133	92.8643	98.8015	104.502	116.668	150.854	100.682	100.765	92.4893	112.895	76.1387	114.468	159.267	143.609	162.783	324.645	330.269	219.19	96.2251	83.0328	105.862	159.421	180.289	190.248	122.963	136.137	137.672	86.0597	76.8902	98.6106	175.414	156.475	214.661	208.62	183.166	187.375	193.054	182.183	87.1869	132.257
Soltu.DM.02G032440	83.0294	86.4968	90.7847	131.131	141.367	185.154	78.6707	66.1341	99.6311	137.618	135.724	133.024	97.034	97.242	105.498	152.912	161.261	144.454	130.402	86.1931	134.8	134.94	129.279	130.568	258.474	238.592	187.967	101.488	79.6038	126.728	162.413	176.986	194.633	168.439	172.315	181.602	90.0898	85.4959	100.892	170.861	177.552	185.669	204.498	152.418	169.101	175.339	178.027	92.1592	174.119
Soltu.DM.09G024900	74.3087	68.2352	82.7575	108.124	108.208	170.295	76.8122	72.156	67.7982	129.354	138.035	128.572	88.6558	84.7381	107.086	170.974	176.339	166.839	164.708	116.856	158.553	153.147	153.848	167.754	232.38	218.314	157.7	90.2776	79.9133	103.355	178.094	235.028	284.489	124.413	133.017	137.392	114.115	105.163	115.885	186.569	184.222	222.722	164.217	126.543	129.985	140.249	197.838	111.721	131.607
novel.976	48.7803	47.05	55.583	105.695	114.077	128.621	32.7103	32.187	32.2865	112.32	113.479	123.969	33.0121	39.3444	47.1856	101.432	98.7361	105	134.892	143.591	139.213	205.767	205.472	216.208	194.222	230.095	247.344	170.359	177.333	192.289	155.733	127.976	117.583	173.574	171.18	177.3	178.586	170.525	180.447	132.793	141.699	189.264	299.171	211.174	193.368	234.571	154.585	176.519	174.018
Soltu.DM.10G027550	1453.42	1520.88	1616.33	13.4667	15.3904	16.2201	399.802	429.017	117.337	10.6356	9.78247	8.1831	137.356	284.798	69.6532	6.06472	5.56013	6.53677	17.1677	45.4067	27.4795	1.69995	3.39043	2.88299	2.00423	0.757943	1.97522	3.27335	4.60147	3.73376	0.0688699	0.252108	0.228003	0.640604	0.437008	0.514405	3.7807	2.56578	1.75584	0.119754	0.415858	1.2998	0.217943	0.732335	0.620786	0.523688	0.611803	2.70077	0.530672
novel.2727	398.103	430.384	496.328	41.5042	40.2632	46.5831	556.666	566.427	485.489	72.0726	116.661	74.03	1007.12	339.164	1117.08	82.8407	91.1875	93.6231	3.22908	3.34122	2.94763	3.85671	2.81025	3.08901	10.2011	0.328493	13.295	9.00147	7.20382	8.44045	3.76088	7.74406	10.5833	4.53938	3.59859	3.92937	5.05857	5.35688	5.06527	5.02145	7.93025	8.17318	20.4558	19.9538	12.4797	17.6298	7.04163	5.16024	4.02245
Soltu.DM.11G021930	547.632	661.237	698.491	45.023	21.2021	64.6468	655.036	563.904	1126.8	54.4387	62.1186	47.364	341.327	237.929	488.22	14.413	20.3058	14.4874	12.2335	5.85157	13.1761	25.8705	24.1899	29.1626	25.8017	37.3438	20.6974	12.7572	12.0073	17.968	14.3713	15.6019	27.2874	20.7068	33.8244	24.0731	19.8312	11.7095	16.6135	15.4346	7.08973	39.0619	38.7908	28.6865	21.8344	29.7706	20.5287	16.0514	26.2014
Soltu.DM.10G023780	81.0396	83.6336	84.959	59.065	63.3947	65.8273	91.1353	86.5055	78.1793	72.8014	76.0721	72.2611	91.9269	82.5028	154.984	81.5896	88.7191	80.8301	122.601	98.6369	132.476	142.17	137.106	139.955	271.885	205.943	217.563	103.608	90.9618	119.593	272.322	333.38	325.865	180.85	154.225	202.009	77.4847	92.0468	96.4954	256.053	272.39	197.796	174.814	151.585	165.519	163.973	242.08	88.6756	179.028
Soltu.DM.06G031230	64.6237	69.053	79.7911	121.948	108.899	153.387	146.043	117.856	144.363	132.827	139.822	123.87	115.618	90.0268	151.595	97.0247	100.977	96.6714	101.901	65.6362	122.421	125.046	113.03	130.704	228.2	181.122	115.497	72.7713	65.2263	94.5595	214.439	303.435	383.341	139.204	166.019	157.889	97.8138	79.7062	98.835	257.297	223.246	273.031	111.735	133.461	120.526	121.908	251.191	92.1183	154.371
Soltu.DM.05G009520	45.439	45.5044	45.5441	186.413	228.644	121.728	55.073	59.7422	56.1053	226.102	221.051	232.489	116.02	143.208	96.8996	151.265	145.457	152.987	115.377	131.35	110.469	173.551	174.838	158.082	81.714	94.0777	146.632	222.133	212.703	241.179	169.412	140.853	88.9951	200.223	172.401	197.197	138.401	160.777	138.006	87.9439	99.3648	83.5465	119.605	120.316	120.637	120.186	90.2851	145.728	189.94
Soltu.DM.08G021320	319.569	291.819	324.353	123.655	149.565	125.905	235.078	230.395	269.48	125.262	130.312	128.184	223.934	199.973	221.598	129.347	127.255	130.017	94.7142	91.065	93.4073	100.473	107.061	103.968	93.3126	95.6268	114.184	157.17	135.051	163.776	91.9179	79.6998	70.5724	94.1887	90.8462	95.7615	108.024	107.319	97.4859	73.7203	82.4655	84.6681	118.569	94.7854	92.5538	101.97	80.2847	104.276	93.5988
Soltu.DM.09G029640	31.0967	31.0955	38.9594	124.618	137.31	140.42	89.7421	91.2833	62.6896	168.369	165.339	175.846	39.0075	42.1783	94.5851	176.407	183.392	172.858	100.892	94.7801	100.83	124.586	119.055	123.993	254.559	170.182	168.155	117.566	107.178	137.977	217.508	251.783	234.344	217.971	177.694	230.147	69.8075	81.6154	77.6123	212.602	226.972	171.321	177.369	134.424	148.963	153.585	203.632	76.345	208.604
novel.5008	85.0288	82.2222	93.1702	161.372	213.598	194.43	163.709	165.654	150.208	200.347	196.617	204.277	141.92	126.304	213.616	264.771	258.247	245.58	78.1943	82.6402	71.5947	65.6975	64.5688	70.2829	86.3506	107.988	103.222	147.418	132.733	144.107	125.177	92.3217	76.2264	193.421	169.973	187.641	88.599	96.52	88.717	88.8526	93.4651	90.3923	199.451	156.518	151.274	169.081	90.9033	91.2787	183.678
Soltu.DM.10G007490	68.7236	74.8759	87.0387	69.4671	66.3178	122.673	64.532	61.0413	79.1786	67.2995	71.0131	62.9407	84.2156	81.7032	126.612	68.6006	63.7526	69.4802	148.365	101.3	152.171	182.434	169.933	190.124	345.35	305.393	185.235	69.4065	68.8788	81.9285	191.523	224.9	318.155	126.328	154.472	134.063	95.5158	70.4571	100.093	237.201	186.058	322.03	243.14	209.15	196.108	216.133	248.43	88.6887	138.288
Soltu.DM.08G023820	408.117	428.027	458.278	45.214	52.4575	54.509	408.022	425.49	471.956	45.0451	45.1998	41.914	430.82	391.329	572.373	47.5391	45.0576	49.0647	30.3281	23.3719	34.6104	58.8864	54.4049	57.2443	102.587	86.2795	97.4643	38.5162	34.2569	44.999	89.8074	95.7086	105.103	68.0127	76.015	75.0801	30.3728	26.6194	32.8175	90.7002	79.0019	90.878	84.8675	79.189	86.9202	83.6589	86.86	29.9366	73.0359
Soltu.DM.01G037330	103.699	118.276	131.399	66.8097	63.5707	102.464	102.596	93.2526	107.707	77.1323	74.141	77.3295	123.795	112.483	150.544	80.7412	84.7405	80.2084	129.223	111.967	143.456	150.334	142.536	159.018	291.443	278.154	179.605	89.4672	85.1662	106.035	162.294	215.769	288.337	133.69	152.606	143.746	96.6721	82.8212	104.808	253.597	194.759	253.881	173.82	152.233	166.135	164.063	234.079	94.7672	143.348
novel.5515	2.5389	4.21246	3.12776	102.137	95.9109	85.5874	94.2632	96.5499	55.9284	189.416	200.941	205.726	89.8289	44.1812	487.946	130.71	119.513	131.168	65.1186	95.137	74.2073	112.847	105.486	101.784	208.563	126.466	198.59	50.1314	60.0097	57.0733	170.159	173.035	163.685	161.228	162.088	142.399	66.8507	55.4605	61.3766	197.578	208.507	243.044	492.696	266.468	228.59	329.251	216.376	61.2293	155.238
Soltu.DM.01G034750	127.934	141.294	113.187	9.6713	9.23123	9.03941	264.579	256.124	747.125	8.9847	7.30488	7.96127	503.62	429.111	263.259	6.73082	5.59975	5.53184	87.3498	110.612	83.8063	58.4144	65.3935	65.4577	10.1941	14.8882	23.6074	174.897	240.803	159.157	81.5326	42.5859	43.595	118.564	116.552	107.163	376.518	247.489	323.372	39.4982	42.0328	95.7377	192.506	206.954	142.367	180.609	59.0896	315.793	114.093
Soltu.DM.01G033290	85.12	89.3356	110.47	165.451	169.702	263.897	99.1553	81.3207	127.474	130.28	117.196	124.139	161.605	142.688	147.931	190.638	194.658	178.258	104.459	81.059	107.841	125.762	122.82	123.804	148.894	235.811	161.461	162.219	160.759	184.389	105.861	80.9727	92.0909	117.873	136.59	124.706	130.057	104.814	113.041	101.666	81.1875	146.239	197.915	174.367	156.806	176.362	109.697	115.971	126.39
Soltu.DM.02G030740	799.216	966.484	1012.22	52.0394	40.1825	70.5581	319.37	314.79	476.27	25.8438	25.0702	26.0431	624.347	657.675	527.451	29.1038	41.8675	32.437	7.95492	6.20097	6.27521	3.53	4.60621	4.11538	3.27825	9.73746	4.6791	2.42228	3.47458	4.21904	0.955569	0.874499	0.843612	0.493799	1.57202	0.39652	9.14952	5.02053	10.4047	2.03082	0.961671	6.5298	5.54393	5.37943	5.96312	5.62883	3.1741	8.19159	0.820778
Soltu.DM.05G025890	332.877	423.538	479.677	167.975	112.056	288.807	214.194	238.319	518.371	159.294	133.339	133.038	175.127	190.119	153.072	81.4367	105.142	72.7455	102.224	69.1819	104.18	99.6427	101.395	103.833	108.127	153.372	64.2909	65.4781	59.1713	77.69	49.3537	61.4076	104.082	45.7867	62.0587	46.4421	63.504	47.0532	70.9017	81.3134	60.4891	116.338	89.9283	81.1885	82.992	84.7029	86.0469	60.4863	51.4292
Soltu.DM.02G017930	77.4086	75.3898	80.7462	92.2304	88.2199	101.064	69.2018	63.9887	87.141	91.0453	88.3299	83.7344	81.237	81.3761	86.7819	96.0093	96.5448	91.1461	115.801	84.1052	122.342	112.722	109.234	111.087	297.171	218.798	218.66	128.225	108.294	145.876	203.26	220.325	208.89	208.753	197.73	227.81	94.569	102.254	102.506	217.929	218.452	208.608	221.583	200.115	206.86	209.519	214.996	99.7764	211.431
Soltu.DM.07G016150	3.97477	3.51312	5.41048	89.1983	96.4851	117.698	36.4508	36.9567	38.6965	80.4411	73.5403	80.5172	4.63167	5.29721	15.3042	82.9839	82.0517	88.3596	87.2647	91.1054	92.3746	93.4567	89.7946	91.0474	312.394	292.827	271.979	122.427	132.896	116.33	174.601	199.483	200.988	459.937	437.893	462.395	66.1095	67.557	69.1575	274.09	239.613	214.119	165.115	201.225	173.86	180.067	242.607	67.608	453.408
Soltu.DM.10G024660	153.327	155.299	199.724	50.7835	64.646	50.7192	111.007	110.064	121.678	42.8857	41.0862	43.5262	178.841	185.849	162.239	47.4553	49.2893	49.7585	119.32	124.872	117.488	124.433	122.943	114.748	338.437	185.741	195.757	94.465	98.5596	100.406	175.074	203.904	220.493	117.173	101.534	122.857	99.9792	105.277	105.367	263.712	268.224	220.449	208.821	181.43	191.131	193.794	250.795	103.541	113.855
Soltu.DM.02G024970	574.497	589.855	666.272	28.7345	29.0273	36.3211	565.158	620.124	866.067	26.6196	24.6376	23.8815	422.481	282.99	355.927	21.5052	21.2716	22.4613	22.1526	21.9121	22.5732	32.6561	29.0795	30.7511	47.3364	50.6232	33.615	21.6378	22.4767	23.9875	41.698	47.9974	58.8765	36.2787	39.3239	38.0719	13.4679	11.4762	16.7566	50.4206	42.288	51.8053	60.9757	44.4212	48.9642	51.4537	48.1713	13.9002	37.8915
Soltu.DM.01G042850	81.5527	81.1806	78.8381	95.0242	95.5852	102.633	104.998	101.736	87.0932	97.2703	101.943	93.4278	61.7092	64.8393	71.3646	94.6386	92.0861	97.1443	88.258	92.4374	98.2862	139.024	136.813	130.012	215.167	246.7	207.386	189.866	193.48	190.401	140.522	142.052	130.198	285.769	264.032	294.056	109.421	126.033	113.866	150.858	149.038	132.097	203.068	181.803	184.666	189.846	143.998	116.44	281.286
Soltu.DM.03G021640	148.33	205.778	229.715	21.9267	20.9346	34.7475	233.937	211.709	760.87	25.6054	26.1003	21.1787	491.533	330.36	296.284	2.18708	3.63655	2.17724	215.413	146.047	191.11	125.131	155.094	148.861	3.16521	20.6001	26.3416	195.386	227.156	234.638	62.5131	21.6645	33.0258	42.196	59.6201	38.5506	324.609	210.31	286.507	26.3255	14.8485	77.2828	55.5327	80.7874	46.1508	60.8236	39.4856	273.809	46.7889
novel.2910	77.8736	84.2545	102.888	120.676	126.04	166.165	82.6402	72.8124	113.713	112.183	122.768	104.607	78.6192	81.462	96.8534	73.1414	83.0532	71.1206	151.108	83.3207	156.915	168.397	157.409	178.732	333.144	263.495	187.014	94.9961	84.2815	108.771	203.29	223.982	330.313	151.725	193.844	164.409	68.9445	51.3838	74.2941	163.573	118.096	182.758	139.595	166.892	154.08	153.523	154.809	64.8741	169.993
Soltu.DM.03G021210	135.083	129.129	157.022	81.6401	80.2043	115.019	141.884	141.365	132.483	123.969	125.989	109.507	150.456	129.682	190.295	129.64	138.136	122.407	110.237	91.6489	106.804	131.895	138.876	147.321	210.851	204.755	146.695	85.361	75.5505	98.4502	161.865	207.162	254.377	114.924	111.321	116.877	108.982	97.7173	128.433	160.175	157.618	213.818	156.718	120.321	130.038	135.692	177.204	111.711	114.374
Soltu.DM.08G025170	108.521	135.106	165.732	122.701	115.164	181.926	81.9202	75.481	136.099	125.075	114.62	93.0296	117.401	143.749	165.555	92.4693	104.664	100.559	130.857	71.6468	127.154	191.627	182.295	198.226	293.825	250.732	177.234	85.2569	66.0189	101.764	146.183	157.728	210.008	118.347	142.543	141.46	70.8426	61.3637	75.4737	164.971	122.945	181.22	148.605	174.625	149.032	157.421	156.379	69.2267	134.116
Soltu.DM.04G027320	30.8456	31.6016	28.7431	201.104	230.578	136.611	144.28	147.641	94.5702	172.744	174.508	175.984	56.2268	53.5545	107.454	300.699	277.95	284.453	97.0953	107.988	91.407	87.0035	85.1916	74.7157	132.475	112.451	159.513	143.47	138.239	143.736	96.9687	98.2618	76.3329	264.216	232.869	259.363	95.6964	111.35	91.4257	131.245	141.63	98.2969	125.695	138.252	131.139	131.695	123.724	99.4908	252.149
novel.1371	14.8315	15.7514	16.4096	26.8026	22.7295	36.5185	15.4204	12.6032	24.1499	16.8592	19.6401	23.0872	21.9862	18.5741	22.0484	8.66248	8.27854	9.35225	123.237	135.522	142.117	288.902	273.127	273.601	144.135	382.384	231.119	152.189	160.919	160.145	185.621	161.816	162.639	206.481	265.64	206.606	200.589	193.659	203.349	180.964	170.528	297.649	363.924	249.427	252.3	288.55	216.38	199.199	226.242
Soltu.DM.07G025430	176.287	181.63	176.285	127.648	137.426	172.312	193.649	178.426	191.712	128.241	127.064	127.053	256.971	271.001	255.815	156.76	168.311	156.633	100.056	79.1917	96.0141	100.509	101.488	97.6249	122.042	132.659	114.753	132.497	118.996	145.681	94.8886	99.49	98.1632	91.39	104.732	101.622	113.674	107.776	111.982	103.444	93.2547	110.947	125.233	106.574	102.188	111.332	102.549	111.144	99.2481
Soltu.DM.05G023750	0.199812	0.529815	0.384407	12.3351	9.49539	12.5524	0.108147	0.724003	0.103931	1.95756	1.93103	2.09351	0	0.201621	0.0914245	2.07927	2.09532	1.37994	39.2877	45.2862	56.1252	250.317	215.472	250.802	470.101	486.032	555.487	241.652	207.632	275.954	82.644	65.0788	33.7544	249.199	288.793	264.729	68.557	63.4477	71.1121	130.751	99.167	212.346	554.701	432.478	329.74	438.973	147.421	67.7056	267.574
Soltu.DM.05G026860	93.5048	96.7385	111.836	95.3381	99.0484	146.61	100.57	101.814	113.705	81.4353	79.1506	76.5921	111.721	145.946	121.602	86.9928	83.7915	86.0327	104.175	97.0534	103.636	143.633	130.28	148.857	263.072	290.394	190.731	108.268	104.782	110.085	171.039	178.937	206.711	128.122	146.777	143.005	88.0743	76.0178	94.2004	210.185	169.25	217.775	232.343	198.467	198.246	209.685	199.07	86.0975	139.301
Soltu.DM.11G026770	54.8472	63.3768	84.2768	130.51	140.032	218.557	98.4387	108.114	117.078	94.1709	91.6313	85.6789	63.5872	47.5572	88.4316	96.9363	103.328	84.6118	156.429	116.559	186.988	181.902	178.272	192.919	364.992	300.256	196.996	54.9236	56.4801	67.0536	132.909	156.941	238.6	67.7241	95.1541	78.1206	82.9738	57.1544	87.8048	244.337	196.12	325.104	163.063	170.861	159.817	164.581	255.187	75.9777	80.3329
Soltu.DM.09G005690	126.881	127.891	153.891	97.7113	120.694	77.1183	214.925	200.951	406.995	199.292	203.101	205.636	396.533	304.111	415.555	215.528	218.263	219.296	66.9292	65.4989	63.0168	96.7097	114.167	94.0419	14.6125	26.9449	33.1711	113.206	107.495	140.61	75.2991	42.5343	40.6854	55.8897	51.2197	55.0568	144.598	164.261	155.772	24.1682	40.8748	64.4465	144.486	94.3092	82.3321	107.042	43.1632	154.877	54.0554
Soltu.DM.06G034070	367.845	393.556	459.127	147.266	147.713	234.243	533.466	483.225	947.807	163.875	161.436	143.005	513.021	380.336	537.524	119.94	129.241	122.971	6.35292	3.0867	3.954	5.25816	5.20368	7.51133	0.187568	6.78593	1.20155	5.40079	4.68425	5.61667	2.31224	0.644898	2.01217	1.22901	1.4905	1.56258	6.07257	4.41762	4.98273	1.30192	0.620535	4.21347	1.88158	1.57029	1.09937	1.51708	2.04531	5.15764	1.42737
Soltu.DM.02G031100	134.172	133.04	152.655	118.492	103.37	148.341	98.1283	99.3234	170.345	97.1157	85.2051	101.069	179.281	152.856	95.0567	98.7524	92.6227	98.142	136.543	137.114	139.605	123.867	140.617	122.913	144.312	182.536	116.845	166.087	178.637	170.114	83.6438	87.922	98.4214	127.328	141.748	123.571	222.897	186.639	226.284	120.765	93.1366	191.836	163.243	141.988	144.992	150.074	135.246	211.94	130.882
Soltu.DM.06G026360	175.592	163.377	182.047	145.826	147.653	173.504	168.54	156.9	147.364	130.006	140.104	133.287	216.471	183.915	168.289	84.3402	85.6516	78.917	98.3246	90.3238	105.416	117.303	122.43	115.231	80.9095	118.013	143.511	176.081	173.87	206.29	85.0636	73.2486	64.3815	159.78	147.946	167.894	128.051	134.759	129.815	78.267	97.1471	112.179	170.814	145.739	146.321	154.291	95.8643	130.875	158.54
Soltu.DM.02G014040	434.017	470.805	590.01	76.8627	98.7426	131.539	652.318	654.159	980.182	68.3347	75.4694	60.2151	449.941	381.473	648.717	95.71	91.5355	90.7251	0.297077	0.275318	0.22672	0.18319	0.223782	0.140955	0.580772	0.389101	0.953945	0.172844	0.371897	0.336059	0.681854	0.499204	0.782555	0.50739	0.256394	0.339528	0.464264	0.434235	0.241442	0.0526949	0.182989	0.236667	0.431554	0.227469	0.126075	0.261699	0.15745	0.37998	0.367771
Soltu.DM.06G002580	95.0095	93.6519	97.5069	68.5539	55.4107	81.7769	86.8846	81.3367	93.2341	79.474	76.0039	72.9229	86.9547	83.2175	137.041	52.068	58.5195	49.3945	126.195	76.0069	139.4	145.175	143.298	157.115	330.705	255.34	203.214	90.4523	68.7527	107.611	225.88	290.411	371.714	141.362	143.764	167.172	76.7143	75.2543	99.0172	236.697	232.521	242.888	159.417	137.789	155.498	150.901	237.369	83.6619	150.766
Soltu.DM.02G006890	89.0608	87.9468	99.2526	97.8414	91.1133	144.04	85.1031	75.2554	86.9097	116.279	120.6	115.204	89.3857	92.2527	79.4563	104.798	106.341	103.873	127.245	110.303	126.274	124.174	119.293	125.011	252.289	229.816	184.613	131.749	122.392	144.614	164.85	186.584	201.582	148.676	150.36	148.72	131.124	125.692	137.105	181.127	157.535	222.99	201.17	148.076	157.224	168.823	187.217	131.307	149.252
Soltu.DM.10G012530	100.543	97.7395	120.089	113.517	104.497	147.456	50.7173	46.0441	67.3581	137.584	142.774	123.844	73.1969	86.0373	87.4806	164.233	176.08	153.144	156.641	82.51	139.607	182.935	181.441	208.636	132.885	242.634	184.818	103.91	79.2026	116.748	135.381	134.684	156.869	107.018	119.312	125.924	195.607	161.947	191.67	117.084	110.98	165.099	162.226	182.809	167.443	170.826	131.055	183.075	117.418
novel.4853	136.35	172.527	156.808	116.716	102.771	178.481	81.0505	87.7891	107.134	69.8253	60.8499	62.4188	97.9408	108.026	150.979	48.5715	56.7522	47.6272	159.723	95.6854	166.878	222.21	196.069	236.436	430.332	310.853	218.069	58.3515	55.0499	74.3632	121.117	133.766	222.359	88.8472	103.054	84.0403	74.0622	49.1066	72.2993	211.322	137.312	206.911	128.705	169.082	160.039	152.609	185.182	65.156	91.9806
Soltu.DM.07G022200	110.76	124.87	116.128	11.6971	7.31778	11.6365	168.215	150.117	917.243	30.1812	24.2772	27.446	617.195	533.149	317.464	5.40103	6.38613	4.08631	58.845	56.6994	60.2141	45.4752	52.54	59.2454	8.33763	37.7718	27.6942	138.439	154.336	152.709	62.9744	30.7899	39.1045	52.2704	66.7148	56.7314	449.889	291.124	370.707	39.9681	21.8917	210.015	105.753	115.859	78.1293	99.9138	90.6251	370.573	58.5722
Soltu.DM.02G012080	95.9548	106.717	128.267	126.378	125.918	193.664	83.6327	75.9517	100.189	123.089	126.928	128.446	102.101	112.829	83.5315	160.156	160.006	159.386	120.328	109.845	118.719	121.812	127.846	131.681	182.381	255.138	142.475	136.692	136.213	161.134	96.6805	90.9906	101.304	115.764	140.514	119.293	153.74	134.848	168.636	124.245	107.876	194.119	220.189	154.875	158.407	177.824	142.08	152.408	125.19
Soltu.DM.01G028610	127.808	128.033	148.775	97.1771	104.491	132.709	111.569	110.137	120.889	89.2906	89.1581	88.0143	96.3005	90.4178	114.201	74.3921	76.7589	73.4377	111.356	96.6919	110.637	146.859	136.504	148.516	314.805	313.012	205.533	106.964	105.524	123.048	135.66	146.973	144.831	156.338	152.277	159.6	73.5636	66.4959	89.4627	164.345	145.268	231.384	240.794	153.876	162.749	185.806	180.332	76.5074	156.072
Soltu.DM.09G011140	294.947	318.637	286.124	34.7572	31.4664	47.971	484.591	472.213	876.379	52.3177	52.7241	62.4903	680.134	544.789	182.277	19.1591	19.1429	23.8816	82.195	90.8563	69.8718	44.886	56.4967	61.8941	13.6151	27.0644	41.5155	96.3513	110.433	88.4787	4.09864	2.4506	1.73685	19.6212	18.8989	15.715	192.349	133.982	156.394	14.2538	13.1444	37.2369	47.8609	53.9408	31.2609	44.3542	21.545	160.908	18.0784
Soltu.DM.02G030170	5.08117	5.34467	5.69555	2.35465	2.59029	3.06456	1.18189	1.62302	4.19376	0.451219	1.21749	0.595265	2.452	6.77971	4.57294	0.932235	1.40915	1.01504	50.7321	64.5094	62.2799	156.281	129.151	132.342	188.913	131.28	274.144	45.3595	51.6959	50.6086	76.5587	104.612	125.272	385.638	368.66	396.341	489.933	414.111	402.151	335.41	325.164	343.875	302.078	304.033	241.258	282.456	334.816	435.398	383.546
Soltu.DM.12G028930	562.113	562.336	656.342	54.6387	58.075	88.8703	787.029	777.594	1068.36	38.6252	46.2011	37.1681	376.101	256.537	452.371	52.5333	53.1073	51.9088	0.196383	0.109199	0.167858	0.127153	0.051776	0.0869665	0	0.205773	0.117713	0.279933	0.152969	0.207342	0.168276	0.308	0.167131	0.10435	0.0593213	0.104741	0.322247	0.0803745	0.0893792	0.292606	0.225801	0.273786	0.465957	0.473661	0.0583394	0.332652	0.264064	0.164	0.0894709
Soltu.DM.05G027110	38.5575	50.2344	50.0512	147.03	81.4566	196.636	35.9612	30.0798	33.3101	196.821	193.921	176.706	47.4907	47.6571	74.2309	133.559	162.572	112.135	124.639	77.7119	107.162	184.357	168.347	195.35	281.198	364.358	155.09	80.4611	72.8137	106.533	118.543	143.027	263.516	133.063	160.158	151.138	79.6847	55.2178	77.8874	184.493	147.061	223.073	199.07	165.611	150.819	171.833	184.876	70.93	148.12
Soltu.DM.01G040510	254.606	302.363	249.782	244.046	203.184	218.303	443.33	410.54	427.728	135.456	118.429	124.246	80.4572	71.6479	206.763	122.363	103.799	116.753	228.034	249.525	263.291	104.3	88.7846	94.9851	13.6224	2.761	17.2949	99.1602	108.782	114.343	42.8434	48.8342	94.4845	22.6822	28.0973	20.6592	91.8813	62.4957	67.039	43.6452	66.6542	37.3971	44.5684	48.2308	37.8084	43.5358	49.2322	73.8053	23.8129
Soltu.DM.07G006130	361.949	342.013	257.357	264.44	250.426	291.737	78.826	72.1832	60.3006	104.485	107.551	110.858	84.244	81.6164	56.8671	98.7408	96.7042	98.2965	222.243	247.81	227.203	232.017	217.884	258.425	62.0959	153.925	152.717	110.468	100.803	84.4223	59.3665	53.8198	38.644	91.7988	109.345	91.8025	127.521	121.175	106.819	52.9622	51.5572	32.0481	35.015	60.1599	53.2825	49.4858	45.5225	118.505	97.6486
Soltu.DM.03G033470	36.2793	35.9421	36.9867	231.646	255.474	231.395	289.792	287.082	260.111	355.723	356.481	346.809	81.1886	89.07	167.984	246.574	237.88	261.638	54.2127	57.4414	58.4125	81.921	82.0355	85.1058	100.514	107.559	67.4752	42.9837	50.5341	48.5963	121.51	125.676	137.544	96.4457	91.5371	92.4474	26.3719	28.0438	27.8207	99.3274	100.757	89.5176	110.727	87.8522	91.9708	96.8501	96.5338	27.4121	93.4767
Soltu.DM.08G029260	220.51	254.059	264.792	127.129	124.824	182.911	261.455	253.555	306.65	103.975	103.312	95.9298	249.473	227.46	350.426	81.6932	83.339	80.5138	117.966	97.6349	121.848	115.767	103.479	120.454	129.745	120.444	85.7518	66.1503	67.0125	65.3902	111.248	134.729	178.694	84.2386	82.4446	82.7507	67.0123	50.0385	62.9946	131.061	113.55	100.62	57.4905	65.6208	63.9497	62.3537	115.077	60.0151	83.1447
novel.4847	209.371	216.303	219.963	103.625	104.777	120.04	84.8325	78.8562	101.436	60.7574	63.2334	67.0753	71.8199	80.0965	59.0162	80.5177	80.5075	82.1749	172.358	169.566	173.207	208.361	214.731	203.831	135.9	225.067	183.579	121.53	117.812	138.239	85.8162	80.6513	75.4297	116.691	106.752	121.775	198.527	207.405	198.242	103.291	112.686	179.457	171.748	129.1	130.98	143.943	131.811	201.391	115.072
Soltu.DM.11G013120	94.4042	88.7205	107.742	93.0994	108.281	135.203	73.1362	73.091	70.2371	102.17	106.928	105.715	71.9436	69.7976	84.7914	139.657	134.566	132.744	129.598	121.626	128.476	153.631	146.156	156.395	220.847	188.028	183.593	83.4523	79.7165	89.9839	164.552	179.047	185.959	178.399	170.579	183.204	97.6301	104.495	106.585	190.641	203.356	177.387	211.487	167.631	170.126	183.081	190.462	102.903	177.394
Soltu.DM.06G027160	242.998	239.359	293.202	150.003	159.149	206.264	318.593	301.115	291.771	156.601	169.584	165.518	213.358	211.997	229.203	102.915	100.829	103.03	95.4856	84.9894	98.1172	88.7331	87.3055	94.4159	151.413	181.285	101.18	64.4186	62.2157	73.15	82.8112	94.9557	108.457	86.6397	86.7106	89.694	37.121	39.8917	40.4194	79.9649	76.3129	75.9121	90.0403	64.775	71.2421	75.3525	77.3966	39.1441	87.6814
Soltu.DM.10G003260	29.8555	31.7529	36.3566	145.138	164.95	166.339	113.687	111.504	102.904	275.631	279.844	266.328	41.4104	41.4852	87.1944	251.629	266.499	243.014	61.2934	63.3145	67.0372	103.247	104.168	100.898	74.3011	131.758	89.6504	138.259	114.669	152.467	143.172	91.8844	80.5978	109.923	100.108	117.148	85.3483	95.1401	82.2708	149.53	175.642	208.395	285.337	191.761	182.93	220.009	177.856	87.5864	109.06
Soltu.DM.03G021950	43.3465	43.7112	47.572	118.273	124.513	101.247	147.656	154.691	238.555	104.551	106.124	102.667	164.093	142.659	170.315	116.681	113.414	114.893	119.103	124.556	105.806	92.9051	90.4017	87.3911	181.887	113.817	126.251	125.075	133.282	129.466	149.053	133.8	145.107	268.494	245.902	263.227	144.369	127.557	105.043	120.582	116.717	122.995	125.836	150.411	146.826	141.024	120.098	125.656	259.208
Soltu.DM.11G010180	299.534	279.156	352.632	108.464	135.446	130.539	243.735	221.016	269.687	116.333	112.21	129.654	350.34	601.934	284.239	107.925	116.072	115.934	63.0395	66.8131	61.7587	46.5018	48.8489	45.0965	37.4416	71.0484	49.569	159.954	154.635	152.703	59.6004	47.1251	47.6278	46.3047	45.9152	49.6231	120.748	121.906	124.898	47.0777	48.4616	74.5945	68.1202	53.5102	57.446	59.6922	56.7113	122.517	47.281
[truncated: 32,116 more rows]
[truncated: 11 more columns]

## Sheet: Table S3
Table S3. List of primers used in this study
Primers Name	Sequences	Amplicon (bp)
StBRC1b-F	TTTCACTTGATGCTGCTCGC	148
StBRC1b-R	GGAACCTGAGCATCATTGCC
StSP5G-F	AGCAATCCAAACCTGAGGGA	186
[truncated: 19 more rows]
